# Supplementary material for: 2-Chloro-7-methyl-12-phenyldibenzo[b,g][1,8]naphthyridin-11(6H)-one
Source: Acta Crystallogr Sect E Struct Rep Online. 2010 Jun 26;66(Pt 7):o1823. doi: 10.1107/S160053681002430X (PMC3007064; doi:10.1107/S160053681002430X)
Supplement: Supplementary file 1 [file e-66-o1823-sup1.cif]

##############################################################################
###                                                                        ###
###        Electronic paper (Acta Crystallographica Section E)             ###
###                                                                        ###
##############################################################################
#                                                                            #
# This CIF contains the data in a paper accepted for publication in Acta     #
# Crystallographica Section E. It conforms to the requirements of Notes      #
# for Authors for Section E, and has been peer reviewed under the auspices   #
# of the IUCr Commission on Journals.                                        #
#                                                                            #
# Full details of the Crystallographic Information File format               #
# are given in the paper "The Crystallographic Information File (CIF):       #
# a New Standard Archive File for Crystallography" by S. R. Hall, F. H.      #
# Allen and I. D. Brown [Acta Cryst. (1991), A47, 655-685].                  #
#                                                                            #
# The current version of the core CIF dictionary is obtainable from          #
# ftp://ftp.iucr.org/pub/cif_core.dic. The current version number is 2.4.    #
#                                                                            #
# Software is freely available for graphical display of the structure(s) in  #
# this CIF.  For information consult the CIF home page http://www.iucr.org/  #
# cif/home.html                                                              #
#                                                                            #
# This file may be used for bona fide research purposes within the           #
# scientific community so long as proper attribution is given to the journal # 
# article from which it was obtained.                                        #
#                                                                            #
##############################################################################
                                             
data_global
_audit_creation_method     SHELXL-97
_journal_date_recd_electronic     2010-06-03
_journal_date_accepted     2010-06-22
_journal_name_full     'Acta Crystallographica, Section E'
_journal_year     2010
_journal_volume     66
_journal_issue      7
_journal_page_first     o1823
_journal_page_last     o1823
_journal_paper_category     QO
_journal_coeditor_code     SU2185
_publ_contact_author_name     ' Prof. D. Velmurugan '
_publ_contact_author_address
;   Centre of Advanced Study in Crystallography and Biophysics
    University of Madras
    Guindy Campus
    Chennai - 600 025
    India
;
_publ_contact_author_email     'd_velu@yahoo.com'
_publ_contact_author_fax     '+9144 22352494'
_publ_contact_author_phone     '+9144 22300122'
_publ_section_title
;
2-Chloro-7-methyl-12-phenyldibenzo[<i>b</i>,<i>g</i>][1,8]naphthyridin-\
11(6<i>H</i>)-one
;
loop_
    _publ_author_name
    _publ_author_address
    'K. N. Vennila '
;
    Centre of Advanced Study in Crystallography and Biophysics
    University of Madras
    Guindy Campus
    Chennai 600 025
    India
;
    'K. Prabha'
;
    Department of Chemistry,
    Bharathiar University,
    Coimbatore 641 046
    India
;
    'M. Manoj'
;
     Department of Chemistry,
     Bharathiar University,
     Coimbatore 641 046
     India
;
    'K. J. Rajendra Prasad'
;
     Department of Chemistry,
     Bharathiar University,
     Coimbatore 641 046
     India
;
    'D. Velmurugan'
;
    Centre of Advanced Study in Crystallography and Biophysics
    University of Madras
    Guindy Campus
    Chennai 600 025
    India
;
data_I
_audit_creation_method     SHELXL-97
_chemical_name_systematic
;
2-Chloro-7-methyl-12-phenyldibenzo[<i>b</i>,<i>g</i>][1,8]naphthyridin-
11(6<i>H</i>)-one
;
_chemical_name_common
;
9-Chloro-4-methyl-11-phenyl-5,6-diazatetracen-12(5<i>H</i>)-one
;
_chemical_formula_moiety     'C23 H15 Cl N2 O'
_chemical_formula_sum     'C23 H15 Cl N2 O'
_chemical_formula_iupac     'C23 H15 Cl N2 O'
_chemical_formula_weight     370.82
_chemical_melting_point     ?
_symmetry_cell_setting     triclinic
_symmetry_space_group_name_H-M     'P -1'
_symmetry_space_group_name_Hall     '-P 1'
loop_
    _symmetry_equiv_pos_as_xyz
    'x, y, z'
    '-x, -y, -z'
_cell_length_a     8.2434(2)
_cell_length_b     8.5528(2)
_cell_length_c     13.0740(3)
_cell_angle_alpha     89.4460(10)
_cell_angle_beta     74.3620(10)
_cell_angle_gamma     77.6720(10)
_cell_volume     866.06(4)
_cell_formula_units_Z     2
_cell_measurement_reflns_used     5019
_cell_measurement_theta_min     1.62
_cell_measurement_theta_max     30.01
_cell_measurement_temperature     293(2)
_exptl_crystal_description     block
_exptl_crystal_colour     'pale yellow'
_exptl_crystal_size_max     0.25
_exptl_crystal_size_mid     0.24
_exptl_crystal_size_min     0.23
_exptl_crystal_density_diffrn     1.422
_exptl_crystal_density_meas     ?
_exptl_crystal_density_method     'not measured'
_exptl_crystal_F_000     384
_exptl_absorpt_coefficient_mu     0.236
_exptl_absorpt_correction_type     multi-scan
_exptl_absorpt_process_details     '(SADABS; Bruker, 2007)'
_exptl_absorpt_correction_T_min     0.943
_exptl_absorpt_correction_T_max     0.947
_exptl_special_details
;
;
_diffrn_ambient_temperature     293(2)
_diffrn_radiation_type     MoK\a
_diffrn_radiation_wavelength     0.71073
_diffrn_radiation_source     'fine-focus sealed tube'
_diffrn_radiation_monochromator     graphite
_diffrn_measurement_device_type
                              'Bruker SMART APEXII area-detector diffractometer'
_diffrn_measurement_method     '\w and \f scans'
_diffrn_detector_area_resol_mean     ?
_diffrn_reflns_number     21083
_diffrn_reflns_av_R_equivalents     0.0245
_diffrn_reflns_av_sigmaI/netI     0.0189
_diffrn_reflns_theta_min     2.44
_diffrn_reflns_theta_max     30.01
_diffrn_reflns_theta_full     30.01
_diffrn_measured_fraction_theta_max     0.992
_diffrn_measured_fraction_theta_full     0.992
_diffrn_reflns_limit_h_min     -11
_diffrn_reflns_limit_h_max     11
_diffrn_reflns_limit_k_min     -12
_diffrn_reflns_limit_k_max     12
_diffrn_reflns_limit_l_min     -17
_diffrn_reflns_limit_l_max     18
_diffrn_standards_number     0
_diffrn_standards_interval_count     ?
_diffrn_standards_interval_time     ?
_diffrn_standards_decay_%     0
_refine_special_details
;
 Refinement of F^2^ against ALL reflections.  The weighted R-factor wR and
 goodness of fit S are based on F^2^, conventional R-factors R are based
 on F, with F set to zero for negative F^2^. The threshold expression of
 F^2^ > 2sigma(F^2^) is used only for calculating R-factors(gt) etc. and is
 not relevant to the choice of reflections for refinement.  R-factors based
 on F^2^ are statistically about twice as large as those based on F, and R-
 factors based on ALL data will be even larger.
;
_reflns_number_total     5019
_reflns_number_gt     4047
_reflns_threshold_expression     I>2sigma(I)
_refine_ls_structure_factor_coef     Fsqd
_refine_ls_matrix_type     full
_refine_ls_R_factor_all     0.0547
_refine_ls_R_factor_gt     0.0436
_refine_ls_wR_factor_gt     0.1260
_refine_ls_wR_factor_ref     0.1384
_refine_ls_goodness_of_fit_ref     0.996
_refine_ls_restrained_S_all     0.996
_refine_ls_number_reflns     5019
_refine_ls_number_parameters     245
_refine_ls_number_restraints     0
_refine_ls_hydrogen_treatment     constr
_refine_ls_weighting_scheme     calc
_refine_ls_weighting_details
         'calc w=1/[\s^2^(Fo^2^)+(0.0812P)^2^+0.1735P] where P=(Fo^2^+2Fc^2^)/3'
_atom_sites_solution_hydrogens     geom
_atom_sites_solution_primary     direct
_atom_sites_solution_secondary     difmap
_refine_ls_shift/su_max     0.000
_refine_ls_shift/su_mean     0.000
_refine_diff_density_max     0.365
_refine_diff_density_min     -0.345
_refine_ls_extinction_method     none
_refine_ls_extinction_coef     ?
loop_
    _atom_type_symbol
    _atom_type_description
    _atom_type_scat_dispersion_real
    _atom_type_scat_dispersion_imag
    _atom_type_scat_source
    'C' 'C' 0.0033 0.0016
                         'International Tables Vol C Tables 4.2.6.8 and 6.1.1.4'
    'H' 'H' 0.0000 0.0000
                         'International Tables Vol C Tables 4.2.6.8 and 6.1.1.4'
    'N' 'N' 0.0061 0.0033
                         'International Tables Vol C Tables 4.2.6.8 and 6.1.1.4'
    'O' 'O' 0.0106 0.0060
                         'International Tables Vol C Tables 4.2.6.8 and 6.1.1.4'
    'Cl' 'Cl' 0.1484 0.1585
                         'International Tables Vol C Tables 4.2.6.8 and 6.1.1.4'
_computing_data_collection     'APEX2 (Bruker, 2007)'
_computing_cell_refinement     'SAINT (Bruker, 2007)'
_computing_data_reduction     'SAINT (Bruker, 2007)'
_computing_structure_solution     'SHELXS97 (Sheldrick, 2008)'
_computing_structure_refinement     'SHELXL97 (Sheldrick, 2008)'
_computing_molecular_graphics     'ORTEP-3 (Farrugia, 1997)'
_computing_publication_material
                            'SHELXL97 (Sheldrick, 2008) and PLATON (Spek, 2009)'
loop_
    _atom_site_type_symbol
    _atom_site_label
    _atom_site_fract_x
    _atom_site_fract_y
    _atom_site_fract_z
    _atom_site_U_iso_or_equiv
    _atom_site_adp_type
    _atom_site_calc_flag
    _atom_site_refinement_flags
    _atom_site_occupancy
    _atom_site_disorder_assembly
    _atom_site_disorder_group
    Cl Cl1 0.43107(6) 0.82442(6) 0.41605(3) 0.06692(16) Uani d . 1 . .
    C C8 0.97978(14) 0.28540(13) 0.08976(9) 0.0295(2) Uani d . 1 . .
    N N1 0.75659(13) 0.43848(12) 0.01596(8) 0.0347(2) Uani d . 1 . .
    C C6 0.75767(14) 0.49589(13) 0.19809(9) 0.0321(2) Uani d . 1 . .
    C C7 0.91173(14) 0.37615(13) 0.18528(9) 0.0303(2) Uani d . 1 . .
    C C11 1.19508(14) 0.07433(13) -0.03719(9) 0.0318(2) Uani d . 1 . .
    N N2 0.96411(13) 0.24442(12) -0.08970(8) 0.0349(2) Uani d . 1 . .
    H H2 0.9104 0.2694 -0.1376 0.042 Uiso calc R 1 . .
    C C5 0.68564(14) 0.52218(14) 0.11069(9) 0.0329(2) Uani d . 1 . .
    C C9 0.89694(14) 0.32538(13) 0.00739(9) 0.0298(2) Uani d . 1 . .
    O O1 1.18861(13) 0.08963(12) 0.14332(7) 0.0456(2) Uani d . 1 . .
    C C16 1.17758(17) 0.05651(15) -0.22018(10) 0.0375(3) Uani d . 1 . .
    C C12 1.12754(15) 0.14578(14) 0.07187(9) 0.0318(2) Uani d . 1 . .
    C C10 1.11201(14) 0.12564(13) -0.11549(9) 0.0317(2) Uani d . 1 . .
    C C15 1.32690(18) -0.06129(16) -0.24169(11) 0.0443(3) Uani d . 1 . .
    H H15 1.3730 -0.1075 -0.3103 0.053 Uiso calc R 1 . .
    C C19 1.15161(16) 0.40958(15) 0.25824(10) 0.0390(3) Uani d . 1 . .
    H H19 1.1985 0.4551 0.1953 0.047 Uiso calc R 1 . .
    C C18 0.99944(15) 0.35745(14) 0.27169(9) 0.0334(2) Uani d . 1 . .
    C C13 1.34488(16) -0.04709(15) -0.06305(11) 0.0392(3) Uani d . 1 . .
    H H13 1.3998 -0.0829 -0.0110 0.047 Uiso calc R 1 . .
    C C1 0.67473(16) 0.59156(15) 0.29368(10) 0.0388(3) Uani d . 1 . .
    H H1 0.7190 0.5754 0.3522 0.047 Uiso calc R 1 . .
    C C4 0.53475(16) 0.64433(16) 0.12077(12) 0.0423(3) Uani d . 1 . .
    H H4 0.4868 0.6619 0.0638 0.051 Uiso calc R 1 . .
    C C23 0.92949(19) 0.29264(18) 0.36673(11) 0.0451(3) Uani d . 1 . .
    H H23 0.8252 0.2611 0.3775 0.054 Uiso calc R 1 . .
    C C17 1.0871(2) 0.11093(18) -0.30353(10) 0.0472(3) Uani d . 1 . .
    H H17A 1.1601 0.0680 -0.3721 0.071 Uiso calc R 1 . .
    H H17B 1.0616 0.2259 -0.3030 0.071 Uiso calc R 1 . .
    H H17C 0.9815 0.0738 -0.2890 0.071 Uiso calc R 1 . .
    C C2 0.53032(17) 0.70682(16) 0.29904(11) 0.0424(3) Uani d . 1 . .
    C C20 1.23394(19) 0.39418(18) 0.33819(12) 0.0494(3) Uani d . 1 . .
    H H20 1.3351 0.4308 0.3293 0.059 Uiso calc R 1 . .
    C C21 1.1663(2) 0.3246(2) 0.43107(12) 0.0584(4) Uani d . 1 . .
    H H21 1.2237 0.3114 0.4839 0.070 Uiso calc R 1 . .
    C C14 1.41133(18) -0.11368(17) -0.16453(12) 0.0465(3) Uani d . 1 . .
    H H14 1.5121 -0.1933 -0.1818 0.056 Uiso calc R 1 . .
    C C22 1.0139(2) 0.2747(2) 0.44566(12) 0.0584(4) Uani d . 1 . .
    H H22 0.9678 0.2288 0.5086 0.070 Uiso calc R 1 . .
    C C3 0.45924(17) 0.73618(17) 0.21266(13) 0.0468(3) Uani d . 1 . .
    H H3 0.3618 0.8174 0.2181 0.056 Uiso calc R 1 . .
loop_
    _atom_site_aniso_label
    _atom_site_aniso_U_11
    _atom_site_aniso_U_22
    _atom_site_aniso_U_33
    _atom_site_aniso_U_12
    _atom_site_aniso_U_13
    _atom_site_aniso_U_23
    Cl1 0.0572(2) 0.0680(3) 0.0571(2) 0.00139(19) 0.00421(18) -0.01642(19)
    C8 0.0295(5) 0.0310(5) 0.0304(5) -0.0063(4) -0.0127(4) 0.0058(4)
    N1 0.0342(5) 0.0353(5) 0.0368(5) -0.0039(4) -0.0166(4) 0.0056(4)
    C6 0.0303(5) 0.0321(5) 0.0349(5) -0.0068(4) -0.0106(4) 0.0034(4)
    C7 0.0309(5) 0.0330(5) 0.0305(5) -0.0087(4) -0.0130(4) 0.0063(4)
    C11 0.0307(5) 0.0314(5) 0.0345(5) -0.0076(4) -0.0103(4) 0.0035(4)
    N2 0.0372(5) 0.0389(5) 0.0299(5) -0.0033(4) -0.0155(4) 0.0034(4)
    C5 0.0309(5) 0.0322(5) 0.0382(6) -0.0067(4) -0.0140(4) 0.0053(4)
    C9 0.0318(5) 0.0313(5) 0.0298(5) -0.0080(4) -0.0133(4) 0.0066(4)
    O1 0.0491(5) 0.0473(5) 0.0404(5) 0.0056(4) -0.0247(4) 0.0027(4)
    C16 0.0418(6) 0.0399(6) 0.0325(6) -0.0139(5) -0.0091(5) 0.0031(4)
    C12 0.0315(5) 0.0326(5) 0.0340(5) -0.0059(4) -0.0143(4) 0.0053(4)
    C10 0.0320(5) 0.0317(5) 0.0324(5) -0.0092(4) -0.0091(4) 0.0041(4)
    C15 0.0437(7) 0.0443(7) 0.0405(6) -0.0096(5) -0.0038(5) -0.0056(5)
    C19 0.0381(6) 0.0406(6) 0.0405(6) -0.0065(5) -0.0159(5) 0.0020(5)
    C18 0.0359(5) 0.0350(5) 0.0305(5) -0.0035(4) -0.0144(4) 0.0003(4)
    C13 0.0341(6) 0.0363(6) 0.0474(7) -0.0034(4) -0.0147(5) 0.0014(5)
    C1 0.0369(6) 0.0410(6) 0.0377(6) -0.0077(5) -0.0092(5) -0.0008(5)
    C4 0.0352(6) 0.0403(6) 0.0525(7) -0.0018(5) -0.0190(5) 0.0055(5)
    C23 0.0489(7) 0.0552(8) 0.0357(6) -0.0156(6) -0.0161(5) 0.0082(5)
    C17 0.0581(8) 0.0523(7) 0.0315(6) -0.0100(6) -0.0144(6) 0.0013(5)
    C2 0.0353(6) 0.0403(6) 0.0466(7) -0.0070(5) -0.0033(5) -0.0034(5)
    C20 0.0447(7) 0.0542(8) 0.0553(8) -0.0081(6) -0.0259(6) -0.0069(6)
    C21 0.0677(10) 0.0708(10) 0.0445(8) -0.0060(8) -0.0353(7) -0.0027(7)
    C14 0.0369(6) 0.0438(7) 0.0534(8) -0.0012(5) -0.0088(6) -0.0056(6)
    C22 0.0709(10) 0.0748(11) 0.0352(7) -0.0160(8) -0.0242(7) 0.0126(7)
    C3 0.0319(6) 0.0414(7) 0.0624(9) -0.0008(5) -0.0106(6) 0.0006(6)
_geom_special_details
;
 All esds (except the esd in the dihedral angle between two l.s. planes)
 are estimated using the full covariance matrix.  The cell esds are taken
 into account individually in the estimation of esds in distances, angles
 and torsion angles; correlations between esds in cell parameters are only
 used when they are defined by crystal symmetry.  An approximate (isotropic)
 treatment of cell esds is used for estimating esds involving l.s. planes.
;
loop_
    _geom_bond_atom_site_label_1
    _geom_bond_atom_site_label_2
    _geom_bond_site_symmetry_2
    _geom_bond_distance
    _geom_bond_publ_flag
    Cl1 C2 . 1.7392(14) ?
    C8 C7 . 1.3899(15) ?
    C8 C9 . 1.4256(14) ?
    C8 C12 . 1.4816(15) ?
    N1 C9 . 1.3196(14) ?
    N1 C5 . 1.3551(15) ?
    C6 C5 . 1.4187(16) ?
    C6 C1 . 1.4210(16) ?
    C6 C7 . 1.4223(15) ?
    C7 C18 . 1.4873(15) ?
    C11 C10 . 1.3965(16) ?
    C11 C13 . 1.3971(16) ?
    C11 C12 . 1.4697(16) ?
    N2 C9 . 1.3681(15) ?
    N2 C10 . 1.3741(15) ?
    N2 H2 . 0.8600 ?
    C5 C4 . 1.4197(16) ?
    O1 C12 . 1.2240(14) ?
    C16 C15 . 1.3780(18) ?
    C16 C10 . 1.4126(16) ?
    C16 C17 . 1.4970(18) ?
    C15 C14 . 1.393(2) ?
    C15 H15 . 0.9300 ?
    C19 C20 . 1.3828(18) ?
    C19 C18 . 1.3863(17) ?
    C19 H19 . 0.9300 ?
    C18 C23 . 1.3859(18) ?
    C13 C14 . 1.3690(19) ?
    C13 H13 . 0.9300 ?
    C1 C2 . 1.3598(18) ?
    C1 H1 . 0.9300 ?
    C4 C3 . 1.362(2) ?
    C4 H4 . 0.9300 ?
    C23 C22 . 1.3824(19) ?
    C23 H23 . 0.9300 ?
    C17 H17A . 0.9600 ?
    C17 H17B . 0.9600 ?
    C17 H17C . 0.9600 ?
    C2 C3 . 1.404(2) ?
    C20 C21 . 1.379(2) ?
    C20 H20 . 0.9300 ?
    C21 C22 . 1.376(2) ?
    C21 H21 . 0.9300 ?
    C14 H14 . 0.9300 ?
    C22 H22 . 0.9300 ?
    C3 H3 . 0.9300 ?
loop_
    _geom_angle_atom_site_label_1
    _geom_angle_atom_site_label_2
    _geom_angle_atom_site_label_3
    _geom_angle_site_symmetry_1
    _geom_angle_site_symmetry_3
    _geom_angle
    _geom_angle_publ_flag
    C7 C8 C9 . . 117.71(10) ?
    C7 C8 C12 . . 123.22(9) ?
    C9 C8 C12 . . 119.00(10) ?
    C9 N1 C5 . . 117.25(10) ?
    C5 C6 C1 . . 118.78(10) ?
    C5 C6 C7 . . 118.27(10) ?
    C1 C6 C7 . . 122.95(10) ?
    C8 C7 C6 . . 118.53(10) ?
    C8 C7 C18 . . 122.12(10) ?
    C6 C7 C18 . . 119.28(10) ?
    C10 C11 C13 . . 119.38(11) ?
    C10 C11 C12 . . 121.14(10) ?
    C13 C11 C12 . . 119.48(11) ?
    C9 N2 C10 . . 124.08(10) ?
    C9 N2 H2 . . 118.0 ?
    C10 N2 H2 . . 118.0 ?
    N1 C5 C6 . . 123.07(10) ?
    N1 C5 C4 . . 117.74(11) ?
    C6 C5 C4 . . 119.16(11) ?
    N1 C9 N2 . . 115.15(10) ?
    N1 C9 C8 . . 125.05(10) ?
    N2 C9 C8 . . 119.80(10) ?
    C15 C16 C10 . . 117.34(11) ?
    C15 C16 C17 . . 122.02(12) ?
    C10 C16 C17 . . 120.64(11) ?
    O1 C12 C11 . . 121.25(11) ?
    O1 C12 C8 . . 122.72(11) ?
    C11 C12 C8 . . 116.02(9) ?
    N2 C10 C11 . . 119.27(10) ?
    N2 C10 C16 . . 119.86(11) ?
    C11 C10 C16 . . 120.87(11) ?
    C16 C15 C14 . . 122.47(12) ?
    C16 C15 H15 . . 118.8 ?
    C14 C15 H15 . . 118.8 ?
    C20 C19 C18 . . 120.20(13) ?
    C20 C19 H19 . . 119.9 ?
    C18 C19 H19 . . 119.9 ?
    C23 C18 C19 . . 119.24(11) ?
    C23 C18 C7 . . 121.22(11) ?
    C19 C18 C7 . . 119.52(10) ?
    C14 C13 C11 . . 120.42(12) ?
    C14 C13 H13 . . 119.8 ?
    C11 C13 H13 . . 119.8 ?
    C2 C1 C6 . . 119.61(12) ?
    C2 C1 H1 . . 120.2 ?
    C6 C1 H1 . . 120.2 ?
    C3 C4 C5 . . 120.95(12) ?
    C3 C4 H4 . . 119.5 ?
    C5 C4 H4 . . 119.5 ?
    C22 C23 C18 . . 120.35(13) ?
    C22 C23 H23 . . 119.8 ?
    C18 C23 H23 . . 119.8 ?
    C16 C17 H17A . . 109.5 ?
    C16 C17 H17B . . 109.5 ?
    H17A C17 H17B . . 109.5 ?
    C16 C17 H17C . . 109.5 ?
    H17A C17 H17C . . 109.5 ?
    H17B C17 H17C . . 109.5 ?
    C1 C2 C3 . . 122.28(12) ?
    C1 C2 Cl1 . . 119.20(11) ?
    C3 C2 Cl1 . . 118.51(10) ?
    C21 C20 C19 . . 120.08(13) ?
    C21 C20 H20 . . 120.0 ?
    C19 C20 H20 . . 120.0 ?
    C22 C21 C20 . . 120.06(13) ?
    C22 C21 H21 . . 120.0 ?
    C20 C21 H21 . . 120.0 ?
    C13 C14 C15 . . 119.50(12) ?
    C13 C14 H14 . . 120.3 ?
    C15 C14 H14 . . 120.3 ?
    C21 C22 C23 . . 120.02(14) ?
    C21 C22 H22 . . 120.0 ?
    C23 C22 H22 . . 120.0 ?
    C4 C3 C2 . . 119.20(12) ?
    C4 C3 H3 . . 120.4 ?
    C2 C3 H3 . . 120.4 ?
loop_
    _geom_torsion_atom_site_label_1
    _geom_torsion_atom_site_label_2
    _geom_torsion_atom_site_label_3
    _geom_torsion_atom_site_label_4
    _geom_torsion_site_symmetry_1
    _geom_torsion_site_symmetry_2
    _geom_torsion_site_symmetry_3
    _geom_torsion_site_symmetry_4
    _geom_torsion
    _geom_torsion_publ_flag
    C9 C8 C7 C6 . . . . 4.14(15) ?
    C12 C8 C7 C6 . . . . -172.83(10) ?
    C9 C8 C7 C18 . . . . -172.72(10) ?
    C12 C8 C7 C18 . . . . 10.31(17) ?
    C5 C6 C7 C8 . . . . -3.06(16) ?
    C1 C6 C7 C8 . . . . 177.96(10) ?
    C5 C6 C7 C18 . . . . 173.90(10) ?
    C1 C6 C7 C18 . . . . -5.09(17) ?
    C9 N1 C5 C6 . . . . 1.61(17) ?
    C9 N1 C5 C4 . . . . 179.91(10) ?
    C1 C6 C5 N1 . . . . 179.14(11) ?
    C7 C6 C5 N1 . . . . 0.11(17) ?
    C1 C6 C5 C4 . . . . 0.86(17) ?
    C7 C6 C5 C4 . . . . -178.16(10) ?
    C5 N1 C9 N2 . . . . -179.86(10) ?
    C5 N1 C9 C8 . . . . -0.39(17) ?
    C10 N2 C9 N1 . . . . 178.18(10) ?
    C10 N2 C9 C8 . . . . -1.32(17) ?
    C7 C8 C9 N1 . . . . -2.55(17) ?
    C12 C8 C9 N1 . . . . 174.55(10) ?
    C7 C8 C9 N2 . . . . 176.90(10) ?
    C12 C8 C9 N2 . . . . -6.00(16) ?
    C10 C11 C12 O1 . . . . 171.91(11) ?
    C13 C11 C12 O1 . . . . -8.05(17) ?
    C10 C11 C12 C8 . . . . -6.49(16) ?
    C13 C11 C12 C8 . . . . 173.55(10) ?
    C7 C8 C12 O1 . . . . 8.09(18) ?
    C9 C8 C12 O1 . . . . -168.84(11) ?
    C7 C8 C12 C11 . . . . -173.54(10) ?
    C9 C8 C12 C11 . . . . 9.53(15) ?
    C9 N2 C10 C11 . . . . 4.61(17) ?
    C9 N2 C10 C16 . . . . -175.71(10) ?
    C13 C11 C10 N2 . . . . 179.62(11) ?
    C12 C11 C10 N2 . . . . -0.34(17) ?
    C13 C11 C10 C16 . . . . -0.06(17) ?
    C12 C11 C10 C16 . . . . 179.99(10) ?
    C15 C16 C10 N2 . . . . 179.56(11) ?
    C17 C16 C10 N2 . . . . -0.24(17) ?
    C15 C16 C10 C11 . . . . -0.77(17) ?
    C17 C16 C10 C11 . . . . 179.43(11) ?
    C10 C16 C15 C14 . . . . 0.73(19) ?
    C17 C16 C15 C14 . . . . -179.47(13) ?
    C20 C19 C18 C23 . . . . 1.18(19) ?
    C20 C19 C18 C7 . . . . 179.49(12) ?
    C8 C7 C18 C23 . . . . -111.25(14) ?
    C6 C7 C18 C23 . . . . 71.91(15) ?
    C8 C7 C18 C19 . . . . 70.48(15) ?
    C6 C7 C18 C19 . . . . -106.37(13) ?
    C10 C11 C13 C14 . . . . 0.97(19) ?
    C12 C11 C13 C14 . . . . -179.07(11) ?
    C5 C6 C1 C2 . . . . -0.80(18) ?
    C7 C6 C1 C2 . . . . 178.18(11) ?
    N1 C5 C4 C3 . . . . -178.17(12) ?
    C6 C5 C4 C3 . . . . 0.19(19) ?
    C19 C18 C23 C22 . . . . -2.4(2) ?
    C7 C18 C23 C22 . . . . 179.30(13) ?
    C6 C1 C2 C3 . . . . -0.3(2) ?
    C6 C1 C2 Cl1 . . . . -179.41(9) ?
    C18 C19 C20 C21 . . . . 1.0(2) ?
    C19 C20 C21 C22 . . . . -1.9(2) ?
    C11 C13 C14 C15 . . . . -1.0(2) ?
    C16 C15 C14 C13 . . . . 0.2(2) ?
    C20 C21 C22 C23 . . . . 0.7(3) ?
    C18 C23 C22 C21 . . . . 1.5(2) ?
    C5 C4 C3 C2 . . . . -1.3(2) ?
    C1 C2 C3 C4 . . . . 1.4(2) ?
    Cl1 C2 C3 C4 . . . . -179.52(11) ?
