# Supplementary material for: 2-Chloro-7-methyl-12-phenyldibenzo[b,g][1,8]naphthyridin-11(6H)-one
Source: Acta Crystallogr Sect E Struct Rep Online. 2010 Jun 26;66(Pt 7):o1823. doi: 10.1107/S160053681002430X (PMC3007064; doi:10.1107/S160053681002430X)
Supplement: Supplementary file 2 [file e-66-o1823-Isup2.hkl]

# 
# h,k,l, Fc-squared, Fo-squared, sigma(Fo-squared) and status flag 
# 
data_I
_shelx_title ' OPBPCY in P-1' 
_shelx_refln_list_code          4 
_shelx_F_calc_maximum       84.90 
_exptl_crystal_F_000       384.00 
_reflns_d_resolution_high  0.7104 
 
loop_ 
 _symmetry_equiv_pos_as_xyz 
 'x, y, z' 
 '-x, -y, -z' 
 
_cell_length_a     8.2434 
_cell_length_b     8.5528 
_cell_length_c    13.0740 
_cell_angle_alpha  89.446 
_cell_angle_beta   74.362 
_cell_angle_gamma  77.672 
 
_shelx_F_squared_multiplier     1.000 
 
loop_ 
 _refln_index_h 
 _refln_index_k 
 _refln_index_l 
 _refln_F_squared_calc 
 _refln_F_squared_meas 
 _refln_F_squared_sigma 
 _refln_observed_status 
   1   0   0     1359.08     1273.18     27.45 o 
   2   0   0      519.78      490.78      3.64 o 
   3   0   0      298.89      311.78      2.32 o 
   4   0   0        9.07        9.73      0.35 o 
   5   0   0       41.63       42.15      0.78 o 
   6   0   0        1.05        0.99      0.34 o 
   7   0   0       19.63       17.83      0.62 o 
   8   0   0       24.40       24.52      0.93 o 
   9   0   0      124.65      117.32      2.32 o 
  10   0   0        0.09        0.22      0.64 o 
 -10   1   0        0.35        0.89      0.60 o 
  -9   1   0        0.96        1.35      0.55 o 
  -8   1   0       98.20       91.79      1.89 o 
  -7   1   0        8.00        8.56      0.57 o 
  -6   1   0        0.55        1.11      0.25 o 
  -5   1   0      103.89      105.59      1.44 o 
  -4   1   0     1252.01     1480.23     13.81 o 
  -3   1   0     2286.32     2413.96     21.06 o 
  -2   1   0     1974.97     2001.29     15.75 o 
  -1   1   0        4.33        3.38      0.09 o 
   0   1   0        8.23        9.39      0.54 o 
   1   1   0      655.94      709.67      5.25 o 
   2   1   0      657.60      722.73      5.11 o 
   3   1   0      644.66      661.20      5.58 o 
   4   1   0      363.13      361.92      3.59 o 
   5   1   0     1273.72     1307.18     13.15 o 
   6   1   0       56.37       67.15      1.24 o 
   7   1   0        3.79        3.15      0.38 o 
   8   1   0       16.82       14.00      0.62 o 
   9   1   0       15.89       15.51      0.82 o 
  10   1   0       29.45       32.72      1.37 o 
  11   1   0        0.27        0.25      0.69 o 
 -10   2   0        5.08        5.46      0.79 o 
  -9   2   0        5.24        3.76      0.66 o 
  -8   2   0       12.69        9.60      0.74 o 
  -7   2   0      263.73      222.06      3.05 o 
  -6   2   0       96.31       85.05      1.44 o 
  -5   2   0       36.86       32.22      0.64 o 
  -4   2   0       36.50       31.70      0.59 o 
  -3   2   0        5.21        4.29      0.18 o 
  -2   2   0       39.95       51.02      0.58 o 
  -1   2   0      239.15      231.07      1.90 o 
   0   2   0      339.67      312.26      3.60 o 
   1   2   0      184.46      215.45      2.00 o 
   3   2   0       25.24       18.87      0.31 o 
   4   2   0      572.52      609.29      4.98 o 
   5   2   0        3.05        0.94      0.16 o 
   6   2   0        0.08        0.26      0.18 o 
   7   2   0        7.42        6.19      0.38 o 
   8   2   0       14.99       14.41      0.66 o 
   9   2   0        4.75        3.63      0.62 o 
  10   2   0        8.02        7.87      0.81 o 
  11   2   0       39.84       43.63      1.68 o 
  -9   3   0        1.37        1.71      0.59 o 
  -8   3   0        7.76        9.19      0.76 o 
  -7   3   0        5.88        3.30      0.47 o 
  -6   3   0      199.75      176.57      2.48 o 
  -5   3   0        8.76        7.56      0.40 o 
  -4   3   0        1.75        1.50      0.20 o 
  -3   3   0       87.47       91.21      1.05 o 
  -2   3   0     1986.56     2327.02     20.29 o 
  -1   3   0     3411.31     3505.42     39.31 o 
   0   3   0       34.47       50.26      0.70 o 
   1   3   0       51.57       63.92      0.77 o 
   2   3   0      629.40      571.85      6.01 o 
   3   3   0       36.33       35.46      0.49 o 
   4   3   0      309.67      358.47      3.35 o 
   5   3   0        4.56        3.99      0.24 o 
   6   3   0      213.90      216.53      2.58 o 
   7   3   0      347.16      359.36      5.16 o 
   8   3   0        1.26        3.02      0.55 o 
   9   3   0        0.00       -0.43      0.45 o 
  10   3   0        0.59        0.76      0.63 o 
  11   3   0        5.90        9.15      1.13 o 
  -9   4   0       13.40       13.11      1.15 o 
  -8   4   0        0.39        0.16      0.47 o 
  -7   4   0        0.34       -0.32      0.32 o 
  -6   4   0       36.22       27.04      0.86 o 
  -5   4   0      166.78      126.69      1.86 o 
  -4   4   0      180.37      166.67      1.92 o 
  -3   4   0      203.80      203.75      2.17 o 
  -2   4   0       27.75       35.80      0.54 o 
  -1   4   0        5.16        1.50      0.11 o 
   0   4   0      512.16      563.69      6.89 o 
   1   4   0       82.14      102.56      1.40 o 
   2   4   0        0.69        2.19      0.09 o 
   3   4   0      701.91      782.94      6.95 o 
   4   4   0     3460.71     3765.52     32.70 o 
   5   4   0      123.12      123.50      1.57 o 
   6   4   0       11.24       14.61      0.45 o 
   7   4   0       21.58       18.15      0.71 o 
   8   4   0       14.46       13.79      0.94 o 
   9   4   0        2.44        1.88      0.53 o 
  10   4   0        0.04       -0.43      0.60 o 
  11   4   0        1.54        1.55      0.99 o 
  -8   5   0        4.78        5.62      0.93 o 
  -7   5   0        3.90        4.37      0.57 o 
  -6   5   0        3.08        4.03      0.48 o 
  -5   5   0        1.22       -0.40      0.40 o 
  -4   5   0       92.48       75.01      1.92 o 
  -3   5   0       31.10       32.29      0.70 o 
  -2   5   0        5.81        5.78      0.22 o 
  -1   5   0      239.46      252.77      2.75 o 
   0   5   0      409.41      454.83      5.09 o 
   1   5   0      175.01      176.11      2.32 o 
   2   5   0        0.04        0.64      0.14 o 
   3   5   0       16.90       16.04      0.35 o 
   4   5   0       96.39       85.40      1.20 o 
   5   5   0       10.88       12.09      0.36 o 
   6   5   0       11.25       12.97      0.55 o 
   7   5   0        6.80        6.40      0.48 o 
   8   5   0        7.30        9.09      1.28 o 
   9   5   0       86.08       86.42      2.10 o 
  10   5   0        0.64        0.21      0.76 o 
  -8   6   0       21.11       26.98      1.44 o 
  -7   6   0       18.25       20.58      1.11 o 
  -6   6   0        2.95        4.62      0.54 o 
  -5   6   0        3.22        3.76      0.50 o 
  -4   6   0       78.70       57.52      1.27 o 
  -3   6   0       71.57       57.99      1.00 o 
  -2   6   0       86.12       86.89      1.42 o 
  -1   6   0      145.70      142.07      1.83 o 
   0   6   0       59.83       63.45      0.90 o 
   1   6   0       57.02       53.52      0.74 o 
   2   6   0       81.01       83.84      1.10 o 
   3   6   0       43.47       49.30      0.64 o 
   4   6   0       36.21       38.53      0.68 o 
   5   6   0      185.12      195.36      2.45 o 
   6   6   0      243.26      260.03      4.03 o 
   7   6   0       18.61       20.21      0.86 o 
   8   6   0        0.60        1.35      0.50 o 
   9   6   0        1.60        2.17      0.61 o 
  10   6   0        4.27        5.10      1.20 o 
  -7   7   0       27.22       33.45      1.25 o 
  -6   7   0        3.85        4.21      0.54 o 
  -5   7   0        5.34        4.18      0.47 o 
  -4   7   0        0.02        0.00      0.39 o 
  -3   7   0        5.45        5.77      0.59 o 
  -2   7   0       42.25       35.54      0.96 o 
  -1   7   0       58.86       65.61      1.15 o 
   0   7   0        0.27        0.45      0.16 o 
   1   7   0      112.86      115.67      1.37 o 
   2   7   0       64.50       71.00      1.10 o 
   3   7   0        0.92        0.81      0.17 o 
   4   7   0        5.28        6.66      0.29 o 
   5   7   0       30.28       29.26      1.06 o 
   6   7   0       31.34       32.42      1.09 o 
   7   7   0        0.51        0.54      0.44 o 
   8   7   0        0.20        0.47      0.47 o 
   9   7   0        0.35        0.18      0.48 o 
  10   7   0        0.18        0.16      0.58 o 
  -6   8   0       10.54       10.20      0.98 o 
  -5   8   0       24.06       26.96      1.30 o 
  -4   8   0        8.39        9.26      0.78 o 
  -3   8   0        0.83       -0.51      0.51 o 
  -2   8   0       68.39       64.78      1.70 o 
  -1   8   0       20.27       17.38      1.05 o 
   0   8   0        1.75        1.13      0.25 o 
   1   8   0       56.22       53.55      1.12 o 
   2   8   0       11.41       10.55      0.39 o 
   3   8   0       22.53       28.30      0.80 o 
   4   8   0        1.41        1.68      0.30 o 
   5   8   0        0.59        0.64      0.50 o 
   6   8   0        4.34        4.41      0.46 o 
   7   8   0       34.50       28.95      1.10 o 
   8   8   0       10.44       12.83      0.84 o 
   9   8   0        0.65        1.37      0.54 o 
  -5   9   0        0.18        0.26      0.56 o 
  -4   9   0        0.14        0.17      0.47 o 
  -3   9   0        0.90        0.24      0.47 o 
  -2   9   0        2.38        2.15      0.50 o 
  -1   9   0        1.77        2.67      0.39 o 
   0   9   0       73.45       77.09      1.51 o 
   1   9   0       23.33       28.53      0.76 o 
   2   9   0        2.63        1.34      0.27 o 
   3   9   0       21.55       18.75      0.56 o 
   4   9   0       34.05       36.31      1.39 o 
   5   9   0        5.44        5.50      0.58 o 
   6   9   0        0.04        0.97      0.52 o 
   7   9   0       16.39       15.63      1.19 o 
   8   9   0        6.47        7.78      0.97 o 
   9   9   0        0.97        0.49      0.68 o 
  -4  10   0        0.58        0.68      1.71 o 
  -3  10   0        9.93       13.49      0.93 o 
  -2  10   0        1.91        2.58      0.53 o 
  -1  10   0        0.58       -0.07      0.40 o 
   0  10   0        0.27        1.76      0.44 o 
   1  10   0        0.07        0.85      0.31 o 
   2  10   0        5.45        6.16      0.42 o 
   3  10   0       38.18       37.55      0.96 o 
   4  10   0        1.63        1.47      0.43 o 
   5  10   0        0.69        1.12      0.45 o 
   6  10   0        0.42       -0.18      0.72 o 
   7  10   0        0.09        0.88      0.59 o 
   8  10   0        0.14        0.33      1.25 o 
  -2  11   0        4.97        4.44      0.72 o 
  -1  11   0        0.22        0.15      0.43 o 
   0  11   0        0.57        0.48      0.44 o 
   1  11   0        6.84        7.12      0.60 o 
   2  11   0       57.06       60.21      1.57 o 
   3  11   0        0.57        0.41      0.39 o 
   4  11   0        4.92        5.87      0.58 o 
   5  11   0        5.69        4.24      0.58 o 
   6  11   0        4.16        5.38      0.86 o 
   2  12   0        5.81        3.32      0.75 o 
   3  12   0        6.37        5.93      1.91 o 
  -6 -11   1        0.03        0.27      0.56 o 
  -5 -11   1       17.73       17.09      0.99 o 
  -4 -11   1        0.17        0.31      0.41 o 
  -3 -11   1        6.02        5.39      0.59 o 
  -2 -11   1        4.86        5.68      0.67 o 
  -1 -11   1        3.43        2.13      0.48 o 
   0 -11   1        0.54        0.97      0.44 o 
   1 -11   1        2.37        3.14      0.69 o 
   2 -11   1        3.01        3.20      0.97 o 
  -7 -10   1       22.67       22.84      1.45 o 
  -6 -10   1        5.35        3.96      0.73 o 
  -5 -10   1        0.02       -0.40      0.40 o 
  -4 -10   1       13.79       13.99      0.82 o 
  -3 -10   1       24.74       26.89      1.04 o 
  -2 -10   1        0.82        0.42      0.38 o 
  -1 -10   1        0.85        2.32      0.44 o 
   0 -10   1       24.89       20.09      0.93 o 
   1 -10   1       85.44       84.07      3.05 o 
   2 -10   1        0.02       -0.30      0.41 o 
   3 -10   1        0.02       -0.44      0.44 o 
   4 -10   1       13.28       15.20      1.06 o 
  -8  -9   1        2.75        1.92      0.76 o 
  -7  -9   1       28.83       29.87      1.60 o 
  -6  -9   1        4.11        2.95      0.65 o 
  -5  -9   1        0.19        0.92      0.44 o 
  -4  -9   1        3.68        4.93      0.52 o 
  -3  -9   1       13.91       14.44      0.90 o 
  -2  -9   1       10.30       12.49      0.57 o 
  -1  -9   1        0.01       -0.26      0.26 o 
   0  -9   1        2.96        3.40      0.39 o 
   1  -9   1       16.13       16.38      0.85 o 
   2  -9   1        4.95        4.56      1.01 o 
   3  -9   1       12.58       10.56      0.81 o 
   4  -9   1        0.19        0.63      0.49 o 
   5  -9   1        0.16        0.28      0.55 o 
  -9  -8   1        1.25        0.20      0.58 o 
  -8  -8   1        0.05        1.00      0.52 o 
  -7  -8   1      200.99      188.77      3.75 o 
  -6  -8   1        3.55        3.51      0.50 o 
  -5  -8   1       52.96       58.33      1.41 o 
  -4  -8   1       12.76       11.75      0.58 o 
  -3  -8   1       67.70       71.63      1.23 o 
  -2  -8   1        2.77        2.80      0.30 o 
  -1  -8   1       15.39       16.46      0.78 o 
   0  -8   1        8.65        8.44      0.44 o 
   1  -8   1        4.03        4.79      0.41 o 
   2  -8   1       83.35       65.77      1.74 o 
   3  -8   1       49.42       47.31      1.50 o 
   4  -8   1       19.26       18.33      1.04 o 
   5  -8   1        2.38        0.87      0.93 o 
   6  -8   1       18.47       18.34      0.86 o 
 -10  -7   1        6.49        5.28      0.85 o 
  -9  -7   1       14.49       12.70      0.98 o 
  -8  -7   1        7.92       10.94      0.84 o 
  -7  -7   1        1.02        1.70      0.51 o 
  -6  -7   1        7.33        7.23      0.63 o 
  -5  -7   1      204.81      200.29      3.13 o 
  -4  -7   1        4.06        4.22      0.32 o 
  -3  -7   1        1.36        1.26      0.15 o 
  -2  -7   1       91.69       94.02      1.21 o 
  -1  -7   1      177.74      192.50      2.46 o 
   0  -7   1       79.93       82.74      1.20 o 
   1  -7   1        1.15        0.68      0.18 o 
   2  -7   1       19.81       21.43      0.88 o 
   3  -7   1      139.05      127.90      2.17 o 
   4  -7   1        0.11       -0.30      0.30 o 
   5  -7   1        2.40        2.35      0.92 o 
   6  -7   1        1.13        0.63      0.42 o 
   7  -7   1        8.04        8.14      1.14 o 
 -10  -6   1        9.93       11.27      1.28 o 
  -9  -6   1        0.02        0.05      0.60 o 
  -8  -6   1       12.03       10.96      0.85 o 
  -7  -6   1       16.79       19.94      0.87 o 
  -6  -6   1        3.26        4.17      0.61 o 
  -5  -6   1     1210.69     1235.49     13.37 o 
  -4  -6   1       53.68       53.14      0.69 o 
  -3  -6   1      155.57      173.23      1.73 o 
  -2  -6   1        6.96        7.03      0.22 o 
  -1  -6   1       29.05       33.74      0.52 o 
   0  -6   1       37.06       33.27      0.54 o 
   1  -6   1       18.20       14.52      0.40 o 
   2  -6   1       10.81       11.86      0.33 o 
   3  -6   1        0.04        0.29      0.38 o 
   4  -6   1      157.03      119.90      3.02 o 
   5  -6   1       39.12       35.69      1.22 o 
   6  -6   1        7.47        6.45      0.65 o 
   7  -6   1        0.37        0.08      0.48 o 
   8  -6   1       27.87       30.35      2.30 o 
 -10  -5   1        0.51       -0.34      0.73 o 
  -9  -5   1       34.87       32.34      1.52 o 
  -8  -5   1       11.58       12.60      0.80 o 
  -7  -5   1       46.78       45.75      1.14 o 
  -6  -5   1       24.69       25.36      0.90 o 
  -5  -5   1       56.73       61.97      0.87 o 
  -4  -5   1       18.26       18.38      0.41 o 
  -3  -5   1      382.99      395.50      3.46 o 
  -2  -5   1       90.32       79.62      0.92 o 
  -1  -5   1      206.31      211.06      2.12 o 
   0  -5   1      497.10      569.98      5.48 o 
   1  -5   1      409.42      471.04      6.30 o 
   2  -5   1       61.77       57.73      0.85 o 
   3  -5   1      120.46      114.44      1.37 o 
   4  -5   1        5.51        5.13      0.40 o 
   5  -5   1      323.32      291.33      4.43 o 
   6  -5   1        7.59        7.57      0.59 o 
   7  -5   1        5.20        6.05      0.60 o 
   8  -5   1        0.01       -0.39      0.58 o 
   9  -5   1       73.68       79.96      2.94 o 
 -10  -4   1        0.79        0.56      0.69 o 
  -9  -4   1        0.12       -0.41      0.41 o 
  -8  -4   1       52.96       53.80      1.36 o 
  -7  -4   1        3.29        3.01      0.45 o 
  -6  -4   1       68.72       69.92      1.35 o 
  -5  -4   1       52.27       53.57      0.79 o 
  -4  -4   1      183.27      226.35      3.17 o 
  -3  -4   1     7193.80     7575.09     59.77 o 
  -2  -4   1      264.37      273.68      2.28 o 
  -1  -4   1      195.09      209.48      2.25 o 
   0  -4   1      110.73      102.49      1.09 o 
   1  -4   1        5.12        1.96      0.14 o 
   2  -4   1      138.54      140.20      1.52 o 
   3  -4   1       59.92       52.95      0.85 o 
   4  -4   1        2.42        1.91      0.24 o 
   5  -4   1       16.48       12.57      0.50 o 
   6  -4   1      148.84      108.66      1.91 o 
   7  -4   1        2.28        1.27      0.40 o 
   8  -4   1       13.09       12.77      0.87 o 
   9  -4   1       14.85       16.86      1.02 o 
 -10  -3   1        0.57        0.87      0.56 o 
  -9  -3   1        9.10        9.44      0.77 o 
  -8  -3   1       13.66       16.46      0.77 o 
  -7  -3   1      163.13      166.47      2.41 o 
  -6  -3   1       23.59       26.23      0.65 o 
  -5  -3   1       54.04       58.37      0.81 o 
  -4  -3   1       77.56       73.25      0.80 o 
  -3  -3   1      940.57      995.71      8.31 o 
  -2  -3   1      113.79      104.12      1.03 o 
  -1  -3   1     1359.23     1397.22     12.32 o 
   0  -3   1      847.75      854.09      7.64 o 
   1  -3   1     1172.15     1228.24     11.37 o 
   2  -3   1     1346.00     1552.12     14.45 o 
   3  -3   1      150.47      184.29      1.76 o 
   4  -3   1       64.71       57.13      0.95 o 
   5  -3   1       80.04       79.55      1.12 o 
   6  -3   1       33.38       29.28      1.15 o 
   7  -3   1      243.64      222.67      3.49 o 
   8  -3   1        4.63        5.11      0.63 o 
   9  -3   1        7.24        6.41      0.77 o 
  10  -3   1        8.29        9.41      0.91 o 
 -10  -2   1       56.19       58.38      1.84 o 
  -9  -2   1        6.92        8.73      0.78 o 
  -8  -2   1       26.57       28.73      0.90 o 
  -7  -2   1        3.83        1.92      0.30 o 
  -6  -2   1      137.66      141.78      1.85 o 
  -5  -2   1        5.71        4.39      0.23 o 
  -4  -2   1      274.93      284.08      2.45 o 
  -3  -2   1        2.11        0.85      0.14 o 
  -2  -2   1     1681.23     1894.79     14.28 o 
   0  -2   1      157.86      188.35      1.75 o 
   1  -2   1        1.39        0.53      0.09 o 
   2  -2   1      478.03      488.30      4.17 o 
   3  -2   1       31.89       27.69      0.49 o 
   4  -2   1      159.39      153.68      1.73 o 
   5  -2   1       51.01       45.02      0.81 o 
   6  -2   1        2.01        0.84      0.29 o 
   7  -2   1       12.06        8.69      0.52 o 
   8  -2   1       69.66       55.37      1.41 o 
   9  -2   1        1.58        2.48      0.61 o 
  10  -2   1       11.21       12.30      0.97 o 
 -10  -1   1       16.73       14.46      1.03 o 
  -9  -1   1        2.68        3.04      0.54 o 
  -8  -1   1        6.38        5.81      0.48 o 
  -7  -1   1        5.61        5.19      0.43 o 
  -6  -1   1      334.88      340.94      3.85 o 
  -5  -1   1      705.90      786.87      8.11 o 
  -4  -1   1       80.79       94.98      1.16 o 
  -3  -1   1       56.76       59.33      0.65 o 
  -2  -1   1     1102.18     1128.23      8.22 o 
  -1  -1   1     3962.53     3917.57     28.75 o 
   0  -1   1       54.29       60.99      0.60 o 
   1  -1   1     4645.50     4567.55     38.38 o 
   2  -1   1     1356.01     1379.92     10.48 o 
   3  -1   1      305.39      321.46      2.85 o 
   4  -1   1     1428.67     1577.30     14.68 o 
   5  -1   1       12.61       11.89      0.51 o 
   6  -1   1       60.63       59.21      1.09 o 
   7  -1   1       26.02       25.82      0.78 o 
   8  -1   1       32.23       29.99      1.03 o 
   9  -1   1       41.72       39.08      1.27 o 
  10  -1   1        7.62        6.68      0.81 o 
 -10   0   1        5.38        3.77      0.81 o 
  -9   0   1       31.99       27.95      1.10 o 
  -8   0   1      150.29      144.27      2.54 o 
  -7   0   1       36.15       37.56      0.95 o 
  -6   0   1       45.24       46.78      0.90 o 
  -5   0   1       34.00       39.33      0.75 o 
  -4   0   1      904.09      935.65      9.48 o 
  -3   0   1       96.75      111.91      1.13 o 
  -2   0   1      192.35      217.51      1.69 o 
  -1   0   1       36.19       35.64      0.36 o 
   1   0   1     3565.78     3314.45     59.45 o 
   2   0   1     1043.48     1131.47      8.64 o 
   3   0   1       25.72       27.53      0.37 o 
   4   0   1      878.49      920.76      9.30 o 
   5   0   1       85.46       89.55      1.25 o 
   6   0   1       10.76        8.14      0.42 o 
   7   0   1       49.42       49.99      1.00 o 
   8   0   1        7.70        6.04      0.55 o 
   9   0   1        0.00       -0.11      0.43 o 
  10   0   1        2.19        2.09      0.62 o 
  11   0   1        0.18       -0.67      0.67 o 
 -10   1   1        0.67        0.13      0.55 o 
  -9   1   1        9.06       10.54      1.32 o 
  -8   1   1       56.48       48.01      1.32 o 
  -7   1   1        4.43        2.81      0.39 o 
  -6   1   1       12.03       11.99      0.47 o 
  -5   1   1       61.79       63.62      1.02 o 
  -4   1   1      574.79      592.94      6.15 o 
  -3   1   1      149.10      204.79      2.02 o 
  -2   1   1      252.78      282.81      2.45 o 
  -1   1   1     1651.44     1702.26     11.95 o 
   0   1   1      132.65      124.37      1.48 o 
   1   1   1      553.17      642.59      6.24 o 
   2   1   1     1250.66     1300.39      9.90 o 
   3   1   1      536.26      590.41      5.02 o 
   4   1   1       54.88       38.81      0.61 o 
   5   1   1      153.79      171.75      2.32 o 
   6   1   1      389.32      408.99      4.47 o 
   7   1   1        9.04        7.94      0.49 o 
   8   1   1        1.77        1.16      0.37 o 
   9   1   1       20.85       18.75      0.87 o 
  10   1   1        1.45        2.77      0.64 o 
  11   1   1        3.34        2.39      0.72 o 
 -10   2   1        0.20        0.01      0.59 o 
  -9   2   1        1.48        0.78      0.62 o 
  -8   2   1        1.27        1.61      0.51 o 
  -7   2   1        6.47        2.87      0.43 o 
  -6   2   1       95.87       86.94      1.48 o 
  -5   2   1      143.10      148.29      1.77 o 
  -4   2   1      229.63      239.37      3.30 o 
  -3   2   1       18.90       22.38      0.39 o 
  -2   2   1     1066.65     1096.97      9.15 o 
  -1   2   1     2243.80     2334.01     18.48 o 
   0   2   1     4472.58     4637.95     57.29 o 
   1   2   1      433.17      463.09      6.72 o 
   2   2   1     3654.49     3873.30     34.25 o 
   3   2   1      344.63      356.53      3.08 o 
   4   2   1      341.95      355.45      3.18 o 
   5   2   1       92.33      110.20      1.17 o 
   6   2   1       76.01       82.56      1.04 o 
   7   2   1       63.55       62.58      1.05 o 
   8   2   1        2.20        1.18      0.40 o 
   9   2   1        2.36        2.60      0.56 o 
  10   2   1        0.00        0.08      0.51 o 
  11   2   1        0.22       -0.21      0.61 o 
  -9   3   1        3.88        3.05      0.71 o 
  -8   3   1        1.51        0.43      0.52 o 
  -7   3   1        5.37        7.27      0.54 o 
  -6   3   1        0.00       -0.22      0.31 o 
  -5   3   1       30.50       38.41      0.85 o 
  -4   3   1        8.49        9.10      0.33 o 
  -3   3   1       22.78       28.71      0.60 o 
  -2   3   1     1706.00     1809.50     15.83 o 
  -1   3   1      126.22      118.84      1.11 o 
   0   3   1      506.46      552.85      6.09 o 
   1   3   1       67.26       61.22      1.41 o 
   2   3   1       20.71       22.74      0.31 o 
   3   3   1      491.96      583.14      5.49 o 
   4   3   1       34.36       32.00      0.53 o 
   5   3   1        0.97        1.30      0.18 o 
   6   3   1       66.89       61.92      1.01 o 
   7   3   1        9.49        6.75      0.44 o 
   8   3   1      106.35       96.67      1.85 o 
   9   3   1        0.00       -0.40      0.40 o 
  10   3   1        0.36        0.04      0.54 o 
  11   3   1        1.38        1.89      0.91 o 
  -9   4   1       12.58       15.90      1.05 o 
  -8   4   1        2.80        4.30      0.64 o 
  -7   4   1        2.78        1.83      0.65 o 
  -6   4   1       24.11       19.75      0.76 o 
  -5   4   1       10.23        5.74      0.43 o 
  -4   4   1      251.70      251.59      2.75 o 
  -3   4   1      103.71      112.39      1.51 o 
  -2   4   1       24.49       25.35      0.47 o 
  -1   4   1      121.49      117.00      1.35 o 
   0   4   1      172.14      185.17      2.38 o 
   1   4   1       44.81       48.96      0.88 o 
   2   4   1      216.79      244.08      3.04 o 
   3   4   1       26.16       37.51      0.47 o 
   4   4   1       28.73       39.65      0.70 o 
   5   4   1       10.39       11.81      0.37 o 
   6   4   1       11.62       11.68      0.40 o 
   7   4   1        0.00        0.12      0.30 o 
   8   4   1       35.62       34.78      1.31 o 
   9   4   1        0.01        0.10      0.47 o 
  10   4   1        0.47       -0.60      0.60 o 
  11   4   1        1.41        2.24      0.93 o 
  -8   5   1        9.87        8.88      0.81 o 
  -7   5   1       22.14       21.54      0.97 o 
  -6   5   1       19.66       16.61      0.70 o 
  -5   5   1       11.25       11.48      0.56 o 
  -4   5   1        9.60       12.25      0.56 o 
  -3   5   1        0.13        0.83      0.18 o 
  -2   5   1      122.50      126.61      1.67 o 
  -1   5   1      373.43      394.70      4.49 o 
   0   5   1      213.92      215.72      3.15 o 
   1   5   1       93.99       90.31      1.41 o 
   2   5   1        4.56        3.27      0.16 o 
   3   5   1       16.89       18.19      0.28 o 
   4   5   1       95.01      103.83      1.34 o 
   5   5   1        1.02        2.26      0.19 o 
   6   5   1        4.61        4.03      0.33 o 
   7   5   1        0.21        0.12      0.34 o 
   8   5   1        0.33        0.37      0.41 o 
   9   5   1        0.01       -0.48      0.57 o 
  10   5   1        0.96        0.86      0.64 o 
  11   5   1        3.13        1.45      1.03 o 
  -8   6   1       17.32       19.71      2.19 o 
  -7   6   1        0.27        1.24      0.81 o 
  -6   6   1        0.10       -0.07      0.38 o 
  -5   6   1        0.22        0.51      0.35 o 
  -4   6   1       59.97       53.55      1.13 o 
  -3   6   1       39.22       42.41      0.97 o 
  -2   6   1      136.85      142.30      1.92 o 
  -1   6   1        1.40        1.16      0.17 o 
   0   6   1      198.00      204.10      2.40 o 
   1   6   1       34.64       36.89      0.72 o 
   2   6   1       64.79       67.23      1.18 o 
   3   6   1       11.74       13.49      0.33 o 
   4   6   1        9.67       11.14      0.28 o 
   5   6   1       38.33       38.29      0.73 o 
   6   6   1        0.59        0.70      0.28 o 
   7   6   1        0.36       -0.39      0.39 o 
   8   6   1        0.31        0.18      0.44 o 
   9   6   1        0.67        0.63      0.50 o 
  10   6   1        0.04        0.41      0.60 o 
  -7   7   1       33.03       35.33      1.62 o 
  -6   7   1       30.55       33.38      1.62 o 
  -5   7   1       69.37       65.98      1.96 o 
  -4   7   1       17.95       17.60      0.96 o 
  -3   7   1        0.37        0.54      0.38 o 
  -2   7   1       56.34       58.29      1.28 o 
  -1   7   1       29.35       33.45      0.75 o 
   0   7   1        1.47        1.83      0.20 o 
   1   7   1       22.68       23.84      0.71 o 
   2   7   1       31.25       29.99      1.37 o 
   3   7   1       67.46       67.27      1.04 o 
   4   7   1        5.68        6.44      0.32 o 
   5   7   1        0.11       -0.08      0.19 o 
   6   7   1        5.14        5.26      0.49 o 
   7   7   1       10.67        9.72      0.68 o 
   8   7   1        7.07        5.99      0.65 o 
   9   7   1        0.20        0.42      0.51 o 
  10   7   1        0.41        1.13      0.58 o 
  -6   8   1        4.69        5.35      0.81 o 
  -5   8   1        0.22        0.37      0.66 o 
  -4   8   1        0.09        0.29      0.46 o 
  -3   8   1        0.08       -0.11      0.40 o 
  -2   8   1       77.55       74.23      1.58 o 
  -1   8   1      111.16      109.69      1.95 o 
   0   8   1       22.02       23.74      0.58 o 
   1   8   1       28.75       29.99      0.54 o 
   2   8   1       42.91       45.72      1.01 o 
   3   8   1       14.72       16.49      0.58 o 
   4   8   1        0.11        0.11      0.23 o 
   5   8   1        5.40        5.06      0.43 o 
   6   8   1        0.08        0.69      0.46 o 
   7   8   1        9.44        9.76      0.65 o 
   8   8   1       11.43       12.06      0.80 o 
   9   8   1        0.05       -0.36      0.47 o 
  -5   9   1        7.70        6.91      0.84 o 
  -4   9   1       20.09       21.71      1.54 o 
  -3   9   1       52.30       50.72      1.98 o 
  -2   9   1        5.35        5.30      0.57 o 
  -1   9   1        1.99        1.40      0.34 o 
   0   9   1       17.86       20.72      0.68 o 
   1   9   1       22.35       25.24      1.13 o 
   2   9   1        0.40        0.07      0.19 o 
   3   9   1        0.69        1.09      0.29 o 
   4   9   1       29.82       29.23      0.80 o 
   5   9   1        3.18        3.34      0.42 o 
   6   9   1        3.42        3.86      0.61 o 
   7   9   1        0.49       -0.47      0.47 o 
   8   9   1        2.20        1.47      0.69 o 
   9   9   1        2.49        2.04      0.79 o 
  -3  10   1        0.65        1.40      0.87 o 
  -2  10   1        3.03        3.41      0.57 o 
  -1  10   1        2.07        0.93      0.42 o 
   0  10   1       14.69       12.50      0.59 o 
   1  10   1       96.95       97.26      1.75 o 
   2  10   1        3.63        3.59      0.33 o 
   3  10   1       36.42       38.67      0.91 o 
   4  10   1        0.98        0.07      0.27 o 
   5  10   1       20.08       21.73      0.97 o 
   6  10   1        2.33        2.88      0.58 o 
   7  10   1        0.30        0.42      0.54 o 
   8  10   1        0.15       -0.50      0.55 o 
  -1  11   1        2.03        1.73      0.48 o 
   0  11   1        7.36        7.40      0.84 o 
   1  11   1       10.70        7.88      0.60 o 
   2  11   1        0.17        0.06      0.30 o 
   3  11   1        6.79        7.32      0.43 o 
   4  11   1        0.62        0.45      0.58 o 
   5  11   1        0.21       -0.37      0.37 o 
   6  11   1       12.91       13.20      1.40 o 
  -6 -11   2        1.63        2.03      0.71 o 
  -5 -11   2        7.88        7.03      1.44 o 
  -4 -11   2        6.67        7.16      1.06 o 
  -3 -11   2        7.18        7.43      1.04 o 
  -2 -11   2        0.12       -0.44      0.44 o 
  -1 -11   2        0.04       -0.07      0.42 o 
   0 -11   2        1.86        1.43      0.49 o 
   1 -11   2        1.61        0.61      0.47 o 
   2 -11   2        0.37       -0.47      0.47 o 
  -7 -10   2        2.95        1.96      0.75 o 
  -6 -10   2        8.16        7.66      1.43 o 
  -5 -10   2        0.34       -0.91      0.91 o 
  -4 -10   2       12.54       11.59      0.78 o 
  -3 -10   2       11.31       11.23      1.22 o 
  -2 -10   2        1.03       -0.34      0.38 o 
  -1 -10   2        5.41        7.52      0.62 o 
   0 -10   2       26.19       28.95      1.12 o 
   1 -10   2       29.08       27.40      1.15 o 
   2 -10   2        0.52        1.01      0.51 o 
   3 -10   2        6.46        5.63      0.76 o 
   4 -10   2        0.01       -0.53      0.53 o 
  -8  -9   2        6.51        5.97      0.73 o 
  -7  -9   2        0.99        2.69      0.57 o 
  -6  -9   2       11.34        8.70      0.89 o 
  -5  -9   2        3.11        2.85      0.56 o 
  -4  -9   2        1.49        1.59      0.48 o 
  -3  -9   2       92.48       84.97      2.04 o 
  -2  -9   2       83.95       92.28      1.78 o 
  -1  -9   2        7.01        5.34      0.44 o 
   0  -9   2        1.07        0.47      0.31 o 
   1  -9   2       10.49        9.01      0.68 o 
   2  -9   2       25.27       22.42      1.40 o 
   3  -9   2        0.08       -0.15      0.45 o 
   4  -9   2        7.16        6.45      0.75 o 
   5  -9   2       11.39       13.13      1.02 o 
  -9  -8   2        0.51        0.45      0.56 o 
  -8  -8   2        1.41        2.46      0.58 o 
  -7  -8   2      130.34      136.40      3.02 o 
  -6  -8   2      214.96      199.24      3.84 o 
  -5  -8   2       27.93       21.63      0.91 o 
  -4  -8   2       46.79       49.15      1.15 o 
  -3  -8   2       11.77       11.66      0.46 o 
  -2  -8   2        2.20        1.97      0.31 o 
  -1  -8   2        1.46        1.64      0.29 o 
   0  -8   2       10.28        8.79      0.48 o 
   1  -8   2       57.04       63.52      1.67 o 
   2  -8   2       69.34       63.99      3.47 o 
   3  -8   2       22.74       16.78      0.94 o 
   4  -8   2        3.45        2.94      0.36 o 
   5  -8   2        3.32        3.22      0.45 o 
   6  -8   2       21.62       22.48      0.98 o 
  -9  -7   2        3.24        3.91      0.73 o 
  -8  -7   2        0.01        0.14      0.51 o 
  -7  -7   2        9.25       11.04      0.82 o 
  -6  -7   2       77.48       74.14      1.90 o 
  -5  -7   2       78.40       78.86      1.88 o 
  -4  -7   2       11.24       13.56      0.50 o 
  -3  -7   2      119.56      116.61      1.60 o 
  -2  -7   2        0.66        1.41      0.22 o 
  -1  -7   2      124.61      135.54      2.55 o 
   0  -7   2       84.92       93.27      1.58 o 
   1  -7   2        0.84        0.81      0.21 o 
   2  -7   2       64.26       65.90      1.26 o 
   3  -7   2        4.50        3.08      0.35 o 
   4  -7   2       74.00       65.46      1.46 o 
   5  -7   2        0.00        0.00      0.35 o 
   6  -7   2        2.57        2.13      0.53 o 
   7  -7   2        9.37        9.76      0.82 o 
 -10  -6   2        0.79       -0.80      0.80 o 
  -9  -6   2       10.77        8.96      0.92 o 
  -8  -6   2        6.36        7.27      0.77 o 
  -7  -6   2        3.20        2.64      0.48 o 
  -6  -6   2        4.96        4.39      0.57 o 
  -5  -6   2      630.02      664.44     10.13 o 
  -4  -6   2      525.29      561.11      5.28 o 
  -3  -6   2       33.63       32.39      0.55 o 
  -2  -6   2        5.22        6.16      0.31 o 
  -1  -6   2      142.50      132.32      3.05 o 
   0  -6   2      114.67      119.88      1.60 o 
   1  -6   2        7.44        7.97      0.33 o 
   2  -6   2        0.04        0.15      0.14 o 
   3  -6   2        3.92        3.80      0.32 o 
   4  -6   2      300.42      256.23      3.91 o 
   5  -6   2       10.54        6.75      0.60 o 
   6  -6   2        2.22        1.31      0.50 o 
   7  -6   2       18.16       18.83      1.03 o 
   8  -6   2       46.29       51.76      2.60 o 
 -10  -5   2        0.00       -0.45      1.80 o 
  -9  -5   2       16.62       17.78      1.01 o 
  -8  -5   2       91.83       89.35      2.26 o 
  -7  -5   2       14.51       14.54      0.69 o 
  -6  -5   2        4.27        3.97      0.41 o 
  -5  -5   2       99.45      102.59      1.52 o 
  -4  -5   2      292.53      316.25      2.87 o 
  -3  -5   2      223.93      222.12      1.88 o 
  -2  -5   2        0.34        0.27      0.10 o 
  -1  -5   2      163.09      167.70      1.64 o 
   0  -5   2       96.11       98.29      1.04 o 
   1  -5   2      404.96      484.56      4.69 o 
   2  -5   2       53.80       54.52      0.76 o 
   3  -5   2       37.06       34.84      0.62 o 
   4  -5   2        5.23        5.99      0.48 o 
   5  -5   2       69.39       62.52      1.44 o 
   6  -5   2       24.12       20.33      1.02 o 
   7  -5   2        4.51        5.58      0.59 o 
   8  -5   2        4.57        3.75      0.72 o 
   9  -5   2        9.14       11.74      1.79 o 
 -10  -4   2        1.87        1.50      0.72 o 
  -9  -4   2        0.13        0.23      0.54 o 
  -8  -4   2        0.47       -0.37      0.37 o 
  -7  -4   2       41.39       43.17      1.13 o 
  -6  -4   2       47.62       50.16      1.03 o 
  -5  -4   2       60.34       58.19      0.97 o 
  -4  -4   2        0.00        0.12      0.14 o 
  -3  -4   2     2701.14     2909.51     25.34 o 
  -2  -4   2       69.80      100.85      1.02 o 
  -1  -4   2      114.85      107.04      1.16 o 
   0  -4   2        0.35        0.03      0.07 o 
   1  -4   2     1370.76     1393.78     22.50 o 
   2  -4   2      142.21      150.01      1.63 o 
   3  -4   2        2.17        2.30      0.20 o 
   4  -4   2        1.74        0.46      0.20 o 
   5  -4   2       16.21       12.12      0.54 o 
   6  -4   2      156.99      127.04      2.37 o 
   7  -4   2        0.07       -0.09      0.36 o 
   8  -4   2       24.37       22.95      1.32 o 
   9  -4   2        2.09        3.34      0.77 o 
 -10  -3   2        0.14        0.18      0.57 o 
  -9  -3   2       12.81       12.12      1.10 o 
  -8  -3   2        0.01        0.63      0.39 o 
  -7  -3   2       91.00       91.13      1.44 o 
  -6  -3   2       78.99       78.73      1.23 o 
  -5  -3   2       22.87       22.80      0.49 o 
  -4  -3   2      316.31      302.86      2.75 o 
  -3  -3   2       39.78       38.93      0.50 o 
  -2  -3   2      576.61      612.56      4.94 o 
  -1  -3   2     2026.78     2031.00     19.43 o 
   0  -3   2      168.12      152.23      1.79 o 
   1  -3   2       10.71       10.60      0.33 o 
   2  -3   2       96.69      102.66      1.17 o 
   3  -3   2       51.00       79.34      0.95 o 
   4  -3   2        0.20       -0.06      0.15 o 
   5  -3   2       35.21       35.97      0.77 o 
   6  -3   2       14.78       16.60      0.62 o 
   7  -3   2       29.78       27.18      0.85 o 
   8  -3   2        2.93        4.89      0.63 o 
   9  -3   2        3.57        1.46      0.58 o 
  10  -3   2        3.01        3.79      0.73 o 
 -10  -2   2       20.08       18.75      1.31 o 
  -9  -2   2       11.64       11.08      0.86 o 
  -8  -2   2        1.74        2.09      0.39 o 
  -7  -2   2        0.02       -0.02      0.25 o 
  -6  -2   2       10.71        9.15      0.44 o 
  -5  -2   2      108.24      115.71      1.54 o 
  -4  -2   2      155.26      140.28      1.49 o 
  -3  -2   2        5.19        3.40      0.17 o 
  -2  -2   2       40.22       41.64      0.48 o 
  -1  -2   2     7207.96     7252.07     55.17 o 
   0  -2   2      613.52      611.63      5.47 o 
   1  -2   2      195.90      191.60      1.82 o 
   2  -2   2      115.79      111.03      1.22 o 
   3  -2   2     1142.82     1182.34      9.91 o 
   4  -2   2      515.53      536.95      5.61 o 
   5  -2   2        7.52        7.87      0.38 o 
   6  -2   2       14.25       12.93      0.53 o 
   7  -2   2        0.32        0.66      0.32 o 
   8  -2   2       57.35       50.46      1.35 o 
   9  -2   2       27.50       30.11      1.26 o 
  10  -2   2        0.00       -0.55      0.55 o 
 -10  -1   2        0.27       -0.51      0.51 o 
  -9  -1   2       48.21       43.44      1.34 o 
  -8  -1   2        4.32        3.55      0.45 o 
  -7  -1   2       47.94       44.42      0.95 o 
  -6  -1   2       14.70       17.41      0.51 o 
  -5  -1   2      209.09      211.77      2.51 o 
  -4  -1   2       32.19       33.94      0.64 o 
  -3  -1   2      175.58      173.25      1.56 o 
  -2  -1   2      809.83      836.20      6.14 o 
  -1  -1   2       41.34       33.49      0.37 o 
   0  -1   2      349.01      368.94      3.18 o 
   1  -1   2     4450.07     4373.65     38.80 o 
   2  -1   2      349.19      358.18      2.97 o 
   3  -1   2       51.53       60.47      0.75 o 
   4  -1   2      172.16      179.45      1.95 o 
   5  -1   2        2.64        3.72      0.27 o 
   6  -1   2       11.70       10.74      0.45 o 
   7  -1   2       39.64       41.11      0.99 o 
   8  -1   2        0.53        0.40      0.38 o 
   9  -1   2        2.95        2.94      0.55 o 
  10  -1   2        0.11       -0.59      0.79 o 
 -10   0   2        9.98        8.85      1.02 o 
  -9   0   2        8.62        9.83      0.74 o 
  -8   0   2        2.42        0.88      0.46 o 
  -7   0   2       26.27       26.59      0.82 o 
  -6   0   2        3.97        5.51      0.36 o 
  -5   0   2        0.81        0.26      0.19 o 
  -4   0   2      175.15      165.41      1.98 o 
  -3   0   2       49.47       51.61      0.72 o 
  -2   0   2     1187.86     1170.51      8.88 o 
  -1   0   2      538.94      570.09      4.05 o 
   0   0   2      378.37      385.34      3.29 o 
   1   0   2     2573.08     2635.81     23.46 o 
   2   0   2     1092.17     1146.95      9.15 o 
   3   0   2       78.53       89.77      0.85 o 
   4   0   2      263.19      266.10      2.71 o 
   5   0   2      243.30      227.96      2.62 o 
   6   0   2      167.26      170.59      2.14 o 
   7   0   2        2.47        1.36      0.31 o 
   8   0   2        2.27        1.80      0.43 o 
   9   0   2        0.14        0.72      0.45 o 
  10   0   2       25.55       25.25      1.20 o 
  11   0   2        3.31        4.96      0.92 o 
 -10   1   2       12.19       12.14      1.01 o 
  -9   1   2        1.14        1.55      0.58 o 
  -8   1   2        1.29        0.32      0.42 o 
  -7   1   2       21.51       16.77      0.70 o 
  -6   1   2       69.61       71.22      1.30 o 
  -5   1   2       47.06       42.96      0.89 o 
  -4   1   2      141.57      147.60      1.81 o 
  -3   1   2      389.75      411.71      4.06 o 
  -2   1   2      514.95      544.90      4.90 o 
  -1   1   2      962.27     1004.85      7.34 o 
   0   1   2       60.98       54.24      0.52 o 
   1   1   2      675.38      692.95      5.69 o 
   2   1   2      630.72      649.26      5.26 o 
   3   1   2      872.56      876.93      7.39 o 
   4   1   2       60.38       72.25      0.87 o 
   5   1   2        3.07        2.86      0.24 o 
   6   1   2       49.72       56.37      1.05 o 
   7   1   2       21.57       24.01      0.75 o 
   8   1   2       26.45       22.98      0.80 o 
   9   1   2        0.37        0.14      0.40 o 
  10   1   2        0.38        0.13      0.56 o 
  11   1   2        0.53        0.67      0.61 o 
  -9   2   2        0.05       -0.02      0.52 o 
  -8   2   2       39.40       41.65      1.63 o 
  -7   2   2      110.14      105.98      1.81 o 
  -6   2   2        0.65        1.26      0.31 o 
  -5   2   2      304.37      303.86      3.45 o 
  -4   2   2       14.92       14.42      0.41 o 
  -3   2   2        1.20        0.61      0.13 o 
  -2   2   2       87.90       89.67      0.96 o 
  -1   2   2        0.31        0.90      0.09 o 
   0   2   2     6261.18     6088.62     62.90 o 
   1   2   2       99.25      110.15      1.83 o 
   2   2   2       19.80       14.84      0.28 o 
   3   2   2      374.67      348.04      3.19 o 
   4   2   2      335.87      367.50      3.23 o 
   5   2   2       83.79       92.76      1.09 o 
   6   2   2       26.49       27.03      0.49 o 
   7   2   2       42.96       40.11      0.93 o 
   8   2   2        1.27        0.80      0.37 o 
   9   2   2        5.87        3.15      0.59 o 
  10   2   2        5.98        4.48      0.69 o 
  11   2   2        0.94        0.97      0.61 o 
  -9   3   2       28.44       29.94      1.32 o 
  -8   3   2       32.96       32.14      1.26 o 
  -7   3   2       12.67       12.63      0.67 o 
  -6   3   2        9.58        8.54      0.54 o 
  -5   3   2       65.27       59.26      1.11 o 
  -4   3   2        0.60        0.90      0.20 o 
  -3   3   2      148.05      142.02      1.61 o 
  -2   3   2     1097.39     1121.01      9.96 o 
  -1   3   2      155.66      167.05      1.61 o 
   0   3   2     1006.55     1020.76     11.10 o 
   1   3   2       64.57       67.78      2.55 o 
   2   3   2      187.64      207.67      2.35 o 
   3   3   2      639.91      663.01      8.14 o 
   4   3   2        3.58        0.55      0.15 o 
   5   3   2      225.14      237.35      2.36 o 
   6   3   2       11.89        9.78      0.42 o 
   7   3   2        0.32        0.17      0.26 o 
   8   3   2       20.44       16.88      0.75 o 
   9   3   2       68.98       64.03      1.53 o 
  10   3   2        2.46        2.29      0.63 o 
  11   3   2        2.65        1.68      0.75 o 
  -9   4   2        0.35       -0.54      0.67 o 
  -8   4   2        4.36        5.91      0.64 o 
  -7   4   2       18.50       19.35      0.82 o 
  -6   4   2       20.38       22.61      0.86 o 
  -5   4   2      269.24      249.85      3.94 o 
  -4   4   2      180.18      168.14      1.96 o 
  -3   4   2      255.68      246.88      2.46 o 
  -2   4   2       28.35       31.76      0.57 o 
  -1   4   2      440.85      463.81      4.82 o 
   0   4   2      487.87      526.85      6.45 o 
   1   4   2       19.82       14.39      1.20 o 
   2   4   2      569.50      591.82      7.33 o 
   3   4   2        8.68        6.54      0.16 o 
   4   4   2      125.72      132.64      1.53 o 
   5   4   2      156.28      148.88      1.57 o 
   6   4   2        1.60        3.19      0.24 o 
   7   4   2       18.67       16.59      0.67 o 
   8   4   2       10.15       12.10      0.64 o 
   9   4   2        0.31       -0.37      0.46 o 
  10   4   2        0.85       -0.37      0.67 o 
  11   4   2        5.19        8.53      1.31 o 
  -8   5   2        8.21        7.38      0.79 o 
  -7   5   2       14.75       17.39      1.15 o 
  -6   5   2      108.35      104.67      1.78 o 
  -5   5   2        0.35       -0.11      0.28 o 
  -4   5   2       51.93       50.40      1.01 o 
  -3   5   2       20.37       21.41      0.92 o 
  -2   5   2        2.85        3.15      0.27 o 
  -1   5   2      467.67      482.75      5.44 o 
   0   5   2       65.07       58.43      1.02 o 
   1   5   2       22.44       27.85      1.80 o 
   2   5   2      593.99      589.82     12.71 o 
   3   5   2        3.13        4.46      0.22 o 
   4   5   2       36.53       36.13      0.51 o 
   5   5   2       40.97       42.62      0.65 o 
   6   5   2       95.88       92.67      1.40 o 
   7   5   2        0.01       -0.01      0.56 o 
   8   5   2       45.18       40.16      1.23 o 
   9   5   2        0.00        0.62      0.46 o 
  10   5   2       39.15       35.65      1.72 o 
  11   5   2       25.16       22.43      1.81 o 
  -7   6   2        0.66       -0.14      0.45 o 
  -6   6   2       12.09       14.11      0.77 o 
  -5   6   2        2.49        3.10      0.57 o 
  -4   6   2       18.52       18.77      0.93 o 
  -3   6   2      253.02      239.67      3.79 o 
  -2   6   2      109.71      101.92      1.94 o 
  -1   6   2      223.41      215.59      2.61 o 
   0   6   2      126.44      128.38      2.02 o 
   1   6   2       15.16       14.62      0.61 o 
   2   6   2       19.67       22.54      0.57 o 
   3   6   2       34.53       42.62      0.73 o 
   4   6   2      176.53      190.98      2.27 o 
   5   6   2        1.61        1.01      0.17 o 
   6   6   2        2.19        1.72      0.29 o 
   7   6   2      166.34      160.09      3.19 o 
   8   6   2        5.52        4.09      0.60 o 
   9   6   2        0.05       -0.07      0.47 o 
  10   6   2        0.24       -0.52      0.52 o 
  -7   7   2        3.62        5.81      1.20 o 
  -6   7   2        0.02       -0.39      0.51 o 
  -5   7   2        8.34        8.09      0.78 o 
  -4   7   2       30.01       29.19      1.37 o 
  -3   7   2        0.28        0.20      0.47 o 
  -2   7   2       24.43       23.46      1.10 o 
  -1   7   2      185.67      188.93      2.63 o 
   0   7   2        0.08        0.16      0.17 o 
   1   7   2       56.70       60.73      1.40 o 
   2   7   2       88.83       83.09      2.07 o 
   3   7   2      115.84      126.25      2.43 o 
   4   7   2       19.17       19.48      0.50 o 
   5   7   2       12.97       14.12      0.61 o 
   6   7   2        7.35        6.91      0.50 o 
   7   7   2       11.13       11.07      0.68 o 
   8   7   2       12.15       13.54      0.84 o 
   9   7   2        0.71        0.69      0.49 o 
  10   7   2       11.90       14.33      1.05 o 
  -6   8   2        4.16        6.03      0.85 o 
  -5   8   2        0.56        0.42      0.69 o 
  -4   8   2        4.18        4.14      0.65 o 
  -3   8   2        1.84        1.94      0.62 o 
  -2   8   2        4.88        4.08      0.69 o 
  -1   8   2        0.27        1.00      1.08 o 
   0   8   2      191.56      189.27      2.64 o 
   1   8   2       63.18       67.57      1.45 o 
   2   8   2       29.92       32.85      1.09 o 
   3   8   2       27.37       27.39      0.78 o 
   4   8   2        7.67        8.20      0.38 o 
   5   8   2        0.00       -0.28      0.29 o 
   6   8   2        1.08        1.46      0.47 o 
   7   8   2        2.38        2.05      0.59 o 
   8   8   2       16.92       14.34      0.82 o 
   9   8   2       30.83       31.36      1.78 o 
  10   8   2        0.63        0.95      0.70 o 
  -4   9   2        7.03        8.86      0.84 o 
  -3   9   2        0.12        0.54      0.50 o 
  -2   9   2        0.81        1.02      0.43 o 
  -1   9   2       19.91       22.68      0.77 o 
   0   9   2      106.44       99.43      1.75 o 
   1   9   2       67.83       63.50      1.15 o 
   2   9   2        2.02        1.47      1.06 o 
   3   9   2       14.05       14.40      0.44 o 
   4   9   2       18.72       17.88      0.94 o 
   5   9   2       43.73       46.38      1.17 o 
   6   9   2        6.63        7.93      0.74 o 
   7   9   2        0.00        0.03      0.50 o 
   8   9   2        0.09       -0.18      1.43 o 
   9   9   2        0.56       -0.56      0.56 o 
  -3  10   2        0.11        0.76      0.51 o 
  -2  10   2        2.39        2.27      0.50 o 
  -1  10   2        1.14        0.35      0.38 o 
   0  10   2        5.70        4.38      0.39 o 
   1  10   2       33.86       33.33      1.15 o 
   2  10   2       79.55       78.34      1.63 o 
   3  10   2        0.70        1.67      0.29 o 
   4  10   2        7.82        9.94      0.52 o 
   5  10   2       14.39       12.97      0.62 o 
   6  10   2        1.54        2.07      0.53 o 
   7  10   2        0.32        1.12      0.56 o 
   8  10   2        0.21        0.19      0.56 o 
  -1  11   2        0.17        0.63      0.43 o 
   0  11   2        0.25       -0.32      0.39 o 
   1  11   2       11.46       14.13      0.82 o 
   2  11   2       63.17       57.96      3.40 o 
   3  11   2        3.83        2.83      0.66 o 
   4  11   2        0.46       -0.03      0.29 o 
   5  11   2        0.12        0.11      0.37 o 
   6  11   2        0.42        0.59      0.69 o 
  -5 -11   3        1.36        1.31      0.59 o 
  -4 -11   3       27.54       25.63      1.37 o 
  -3 -11   3        5.95        5.64      0.67 o 
  -2 -11   3        0.85        1.54      0.51 o 
  -1 -11   3        1.49        1.97      0.54 o 
   0 -11   3        0.19        0.09      0.46 o 
   1 -11   3        6.90        5.68      0.72 o 
   2 -11   3        5.11        7.76      0.82 o 
  -7 -10   3       21.73       18.56      1.41 o 
  -6 -10   3        0.40        1.95      0.69 o 
  -5 -10   3        0.12        0.69      0.51 o 
  -4 -10   3        7.17        5.42      0.67 o 
  -3 -10   3        0.71        0.54      0.47 o 
  -2 -10   3        0.31       -0.38      0.38 o 
  -1 -10   3        5.26        6.19      0.63 o 
   0 -10   3        4.78        6.96      1.06 o 
   1 -10   3       34.91       32.32      2.45 o 
   2 -10   3        0.98        1.12      0.53 o 
   3 -10   3        0.44        0.92      0.55 o 
   4 -10   3        0.00        0.44      0.59 o 
  -8  -9   3        4.76        4.39      0.70 o 
  -7  -9   3       21.85       20.32      1.11 o 
  -6  -9   3        1.63       -0.23      0.47 o 
  -5  -9   3        8.18       10.10      0.61 o 
  -4  -9   3        1.12        0.23      0.43 o 
  -3  -9   3       42.50       45.85      1.44 o 
  -2  -9   3       41.32       38.15      1.27 o 
  -1  -9   3        2.25        0.78      0.41 o 
   0  -9   3        2.10        3.13      0.64 o 
   1  -9   3        6.57        7.67      0.66 o 
   2  -9   3        1.04        1.87      0.98 o 
   3  -9   3        5.96        3.47      0.62 o 
   4  -9   3       21.09       22.66      1.21 o 
   5  -9   3        0.18       -0.38      0.52 o 
  -9  -8   3        0.27       -0.11      0.56 o 
  -8  -8   3        3.20        4.02      0.68 o 
  -7  -8   3        4.55        5.69      0.94 o 
  -6  -8   3      322.22      317.89      6.04 o 
  -5  -8   3       17.56       16.47      1.05 o 
  -4  -8   3       93.83       91.52      1.81 o 
  -3  -8   3       33.78       37.84      0.88 o 
  -2  -8   3       78.07       74.31      1.30 o 
  -1  -8   3        3.86        2.26      0.36 o 
   0  -8   3        4.07        5.85      0.45 o 
   1  -8   3       41.74       43.08      1.71 o 
   2  -8   3        2.28        2.77      0.50 o 
   3  -8   3       77.88       65.56      1.34 o 
   4  -8   3        6.90        6.49      0.51 o 
   5  -8   3        0.37        0.23      0.37 o 
   6  -8   3        0.89        1.27      0.48 o 
  -9  -7   3       20.78       22.95      1.31 o 
  -8  -7   3        2.56        2.92      0.64 o 
  -7  -7   3       21.99       23.68      1.16 o 
  -6  -7   3       17.24       16.87      0.92 o 
  -5  -7   3       13.90       12.51      0.77 o 
  -4  -7   3        1.69        0.67      0.37 o 
  -3  -7   3        0.16       -0.08      0.22 o 
  -2  -7   3       97.28      107.50      1.93 o 
  -1  -7   3      241.19      256.92      3.53 o 
   0  -7   3       63.19       62.92      1.06 o 
   1  -7   3       15.39       14.75      0.75 o 
   2  -7   3        2.76        1.77      0.26 o 
   3  -7   3       81.67       75.95      1.55 o 
   4  -7   3        1.85        1.21      0.40 o 
   5  -7   3       10.79       11.72      0.74 o 
   6  -7   3       19.18       21.64      1.04 o 
   7  -7   3        7.26        9.84      0.84 o 
  -9  -6   3        4.18        3.34      0.75 o 
  -8  -6   3        2.85        2.46      0.68 o 
  -7  -6   3        0.03        0.09      0.38 o 
  -6  -6   3       12.33       11.79      0.90 o 
  -5  -6   3        0.61        0.60      0.33 o 
  -4  -6   3     1017.68     1066.61     13.07 o 
  -3  -6   3       25.38       22.10      0.44 o 
  -2  -6   3      126.25      135.01      1.51 o 
  -1  -6   3       12.49       17.85      0.40 o 
   0  -6   3      297.07      309.57      3.11 o 
   1  -6   3        1.35        1.44      0.17 o 
   2  -6   3       10.56       12.80      0.38 o 
   3  -6   3       73.23       71.23      1.41 o 
   4  -6   3       41.79       41.50      1.09 o 
   5  -6   3       13.08        8.77      0.59 o 
   6  -6   3       38.70       34.82      1.14 o 
   7  -6   3        0.94        0.93      0.52 o 
   8  -6   3       14.90       16.07      1.33 o 
 -10  -5   3        0.55        0.52      1.41 o 
  -9  -5   3        0.12        0.20      0.58 o 
  -8  -5   3       13.17       12.42      0.84 o 
  -7  -5   3       21.82       24.47      0.89 o 
  -6  -5   3       15.61       15.91      0.67 o 
  -5  -5   3      307.99      317.90      4.95 o 
  -4  -5   3      271.09      279.29      4.01 o 
  -3  -5   3       29.68       29.43      0.49 o 
  -2  -5   3       91.43       93.44      1.06 o 
  -1  -5   3       92.64       91.88      1.08 o 
   0  -5   3      438.72      473.13      4.59 o 
   1  -5   3      400.25      412.38      4.91 o 
   2  -5   3       26.75       30.64      0.55 o 
   3  -5   3       12.21       12.08      0.38 o 
   4  -5   3       19.96       19.29      0.64 o 
   5  -5   3       56.96       48.47      1.23 o 
   6  -5   3        5.84        5.42      0.80 o 
   7  -5   3       27.24       30.94      1.14 o 
   8  -5   3        0.18       -0.25      0.88 o 
   9  -5   3       47.59       53.33      5.13 o 
 -10  -4   3        1.27        0.93      1.10 o 
  -9  -4   3        1.51        1.31      0.65 o 
  -8  -4   3       15.79       16.19      0.81 o 
  -7  -4   3        5.65        6.80      0.56 o 
  -6  -4   3        0.01        0.00      0.28 o 
  -5  -4   3        8.19        8.43      0.36 o 
  -4  -4   3       50.81       57.62      0.88 o 
  -3  -4   3      119.79      111.97      1.18 o 
  -2  -4   3     1269.46     1395.20     11.79 o 
  -1  -4   3       21.68       18.67      0.44 o 
   0  -4   3      527.15      576.04      5.57 o 
   1  -4   3       44.00       38.31      0.91 o 
   2  -4   3       10.74       12.90      0.44 o 
   3  -4   3      259.28      279.06      4.03 o 
   4  -4   3      146.76      155.53      2.09 o 
   5  -4   3       69.10       69.86      1.35 o 
   6  -4   3       23.77       24.25      0.90 o 
   7  -4   3       12.90       10.69      0.69 o 
   8  -4   3       42.11       39.09      1.56 o 
   9  -4   3       16.04       16.31      1.14 o 
 -10  -3   3       10.91       11.31      0.99 o 
  -9  -3   3        6.33        8.44      0.80 o 
  -8  -3   3        0.49        0.41      0.36 o 
  -7  -3   3        3.06        3.01      0.36 o 
  -6  -3   3       36.42       40.57      0.91 o 
  -5  -3   3       76.67       75.40      1.01 o 
  -4  -3   3        8.91       11.21      0.48 o 
  -3  -3   3      347.89      367.42      3.36 o 
  -2  -3   3       38.41       58.84      0.65 o 
  -1  -3   3       89.81      100.34      0.96 o 
   0  -3   3        7.09        6.03      0.19 o 
   1  -3   3        2.47        1.67      0.13 o 
   2  -3   3      372.20      403.33      3.97 o 
   3  -3   3      875.89      927.43      8.89 o 
   4  -3   3       12.54       11.29      0.39 o 
   5  -3   3      150.97      151.28      1.93 o 
   6  -3   3       28.88       30.28      0.88 o 
   7  -3   3       89.10       82.08      1.70 o 
   8  -3   3        0.34       -0.41      0.61 o 
   9  -3   3        1.79        1.44      1.15 o 
  10  -3   3        8.53        7.86      0.96 o 
 -10  -2   3        8.91       10.06      0.94 o 
  -9  -2   3        0.35        0.83      0.55 o 
  -8  -2   3        2.32        1.93      0.40 o 
  -7  -2   3        0.24        0.33      0.28 o 
  -6  -2   3      107.58      104.48      1.42 o 
  -5  -2   3       27.43       25.11      0.57 o 
  -4  -2   3       39.77       33.04      0.60 o 
  -3  -2   3      255.92      274.01      2.63 o 
  -2  -2   3       15.93       21.09      0.31 o 
  -1  -2   3      129.03      129.47      1.29 o 
   0  -2   3       77.13       85.96      0.91 o 
   1  -2   3      474.45      461.18      4.44 o 
   2  -2   3       55.15       57.63      0.80 o 
   3  -2   3      448.52      458.20      5.61 o 
   4  -2   3        2.11        2.74      0.35 o 
   5  -2   3       46.02       43.73      0.81 o 
   6  -2   3       43.36       43.99      0.89 o 
   7  -2   3        2.86        2.56      0.37 o 
   8  -2   3      103.16       98.91      1.98 o 
   9  -2   3        2.13        2.62      0.60 o 
  10  -2   3        0.13       -0.55      0.55 o 
 -10  -1   3        0.15       -0.42      0.63 o 
  -9  -1   3        7.29        6.43      0.69 o 
  -8  -1   3       39.50       42.39      1.15 o 
  -7  -1   3       19.08       17.86      0.69 o 
  -6  -1   3        7.10        8.28      0.39 o 
  -5  -1   3      126.38      126.80      1.57 o 
  -4  -1   3       40.21       29.26      0.57 o 
  -3  -1   3       53.82       52.25      0.79 o 
  -2  -1   3      143.87      162.41      1.34 o 
  -1  -1   3     1617.43     1683.94     12.25 o 
   0  -1   3      286.07      296.71      2.47 o 
   1  -1   3       57.75       58.66      0.66 o 
   2  -1   3      265.11      267.24      2.27 o 
   3  -1   3        3.82        3.68      0.26 o 
   4  -1   3       29.29       30.42      0.68 o 
   5  -1   3       55.36       64.71      1.02 o 
   6  -1   3      167.46      167.48      2.14 o 
   7  -1   3      108.19      101.87      1.56 o 
   8  -1   3        8.23        7.01      0.59 o 
   9  -1   3        0.00       -0.03      0.50 o 
  10  -1   3        0.92        0.56      0.57 o 
 -10   0   3        2.10        3.14      0.83 o 
  -9   0   3        1.07        1.09      0.50 o 
  -8   0   3       26.62       29.48      1.08 o 
  -7   0   3       10.12       10.80      0.65 o 
  -6   0   3        6.30        5.20      0.38 o 
  -5   0   3        3.56        2.47      0.27 o 
  -4   0   3       90.51       86.11      1.21 o 
  -3   0   3      463.88      450.09      4.41 o 
  -2   0   3      139.94      135.94      1.38 o 
  -1   0   3      742.50      797.71      6.76 o 
   0   0   3       16.37       19.47      0.29 o 
   1   0   3       81.15       84.53      0.91 o 
   2   0   3      105.38       98.91      0.97 o 
   3   0   3       15.86        9.55      0.29 o 
   4   0   3      194.63      195.77      2.23 o 
   5   0   3      251.51      236.70      2.71 o 
   6   0   3       26.85       25.70      0.64 o 
   7   0   3       39.40       37.23      0.86 o 
   8   0   3        0.01       -0.19      0.43 o 
   9   0   3       28.17       30.14      1.07 o 
  10   0   3        9.82        8.73      0.84 o 
  11   0   3        1.82        1.39      0.78 o 
  -9   1   3        0.06       -0.42      0.51 o 
  -8   1   3        2.87        2.88      0.60 o 
  -7   1   3       75.89       74.40      1.45 o 
  -6   1   3      180.79      174.85      2.48 o 
  -5   1   3       29.36       25.89      0.70 o 
  -4   1   3      115.16      126.45      1.87 o 
  -3   1   3      288.92      284.29      2.74 o 
  -2   1   3       74.44       73.61      1.00 o 
  -1   1   3       23.66       27.00      0.38 o 
   0   1   3      218.04      230.81      2.30 o 
   1   1   3     1467.34     1470.32     13.76 o 
   2   1   3     1761.74     1837.20     14.60 o 
   3   1   3       50.15       52.23      0.59 o 
   4   1   3       21.84       23.33      0.42 o 
   5   1   3       91.78       85.00      1.18 o 
   6   1   3        0.17       -0.15      0.32 o 
   7   1   3       18.10       15.45      0.70 o 
   8   1   3       69.57       68.74      1.58 o 
   9   1   3        3.28        2.98      0.50 o 
  10   1   3        0.60        0.54      0.67 o 
  11   1   3        0.67        0.51      0.60 o 
  -9   2   3        9.56       11.47      0.91 o 
  -8   2   3       19.41       21.52      1.05 o 
  -7   2   3        2.44        2.07      0.42 o 
  -6   2   3       20.32       21.01      0.73 o 
  -5   2   3       58.61       52.33      1.05 o 
  -4   2   3       57.60       63.96      0.93 o 
  -3   2   3       14.35        9.76      0.31 o 
  -2   2   3      118.92      118.14      1.18 o 
  -1   2   3     1441.74     1462.71     15.19 o 
   0   2   3      101.70      100.15      0.99 o 
   1   2   3      130.97      135.87      1.48 o 
   2   2   3        0.60        1.36      0.10 o 
   3   2   3      211.75      238.10      2.38 o 
   4   2   3       25.66       23.67      0.51 o 
   5   2   3        6.26        3.89      0.27 o 
   6   2   3       32.58       29.88      0.60 o 
   7   2   3       68.32       68.16      1.26 o 
   8   2   3        7.95        7.25      0.60 o 
   9   2   3       13.27       13.61      0.94 o 
  10   2   3        0.61        0.73      0.53 o 
  11   2   3        2.84        2.26      0.69 o 
  -9   3   3        3.18        3.38      0.73 o 
  -8   3   3        2.95        4.02      0.57 o 
  -7   3   3        0.32        0.33      0.38 o 
  -6   3   3       36.54       37.16      1.02 o 
  -5   3   3      194.26      182.29      2.48 o 
  -4   3   3      443.23      441.10      4.23 o 
  -3   3   3      136.23      128.35      1.42 o 
  -2   3   3      256.90      260.16      2.68 o 
  -1   3   3        2.23        1.17      0.15 o 
   0   3   3      655.42      714.11      8.67 o 
   1   3   3       16.41       21.12      0.55 o 
   2   3   3       27.57       26.26      0.38 o 
   3   3   3      170.51      168.11      1.82 o 
   4   3   3      364.53      350.00      3.46 o 
   5   3   3      117.65      129.66      1.65 o 
   6   3   3        2.16        3.14      0.25 o 
   7   3   3       37.99       33.27      0.82 o 
   8   3   3       15.56       14.25      0.70 o 
   9   3   3      177.17      176.61      2.94 o 
  10   3   3       16.32       16.24      1.20 o 
  11   3   3        0.09        0.02      0.68 o 
  -8   4   3        9.96        8.83      0.81 o 
  -7   4   3       38.06       38.75      1.07 o 
  -6   4   3        6.68        7.07      0.49 o 
  -5   4   3        0.04       -0.22      0.27 o 
  -4   4   3       46.37       48.44      0.96 o 
  -3   4   3       35.30       25.85      0.73 o 
  -2   4   3       35.74       38.80      0.65 o 
  -1   4   3      129.69      108.09      1.12 o 
   0   4   3     1233.44     1308.77     22.15 o 
   1   4   3      145.81      145.40      2.50 o 
   2   4   3       28.47       21.86      0.39 o 
   3   4   3      100.56      108.44      1.19 o 
   4   4   3        1.38        0.49      0.12 o 
   5   4   3      436.62      482.60      4.79 o 
   6   4   3       22.32       23.32      0.54 o 
   7   4   3       14.39       13.95      0.60 o 
   8   4   3        0.95        0.85      0.35 o 
   9   4   3       43.65       44.74      1.42 o 
  10   4   3       22.68       23.08      1.15 o 
  11   4   3        0.83        2.15      1.02 o 
  -8   5   3        0.03       -0.55      0.55 o 
  -7   5   3        8.53        9.24      0.67 o 
  -6   5   3        0.86        0.58      0.39 o 
  -5   5   3       44.00       47.04      1.03 o 
  -4   5   3        0.33       -0.11      0.31 o 
  -3   5   3      244.02      237.38      2.99 o 
  -2   5   3     1039.19     1007.84     10.28 o 
  -1   5   3        8.59        6.46      0.26 o 
   0   5   3       15.72       12.44      0.57 o 
   1   5   3      112.26      101.51      3.96 o 
   2   5   3      470.50      491.29     14.59 o 
   3   5   3      127.01      139.48      2.51 o 
   4   5   3        7.20       10.16      0.25 o 
   5   5   3        8.82        9.01      0.36 o 
   6   5   3       95.09       97.69      1.44 o 
   7   5   3        5.44        6.82      0.53 o 
   8   5   3       14.61       13.14      0.73 o 
   9   5   3        1.96        1.18      0.53 o 
  10   5   3       25.23       29.33      1.45 o 
  11   5   3      156.20      170.52      5.00 o 
  -7   6   3        0.09       -0.04      0.59 o 
  -6   6   3        2.25        2.58      0.54 o 
  -5   6   3       33.70       33.88      1.13 o 
  -4   6   3       33.43       32.12      1.21 o 
  -3   6   3        1.41        1.81      0.47 o 
  -2   6   3      591.46      581.08      7.26 o 
  -1   6   3      243.67      224.55      2.73 o 
   0   6   3      115.16      120.57      1.93 o 
   1   6   3        8.23       10.01      1.26 o 
   2   6   3      255.67      261.95      8.59 o 
   3   6   3       12.46       11.74      0.48 o 
   4   6   3      113.20      113.56      1.42 o 
   5   6   3        0.17        0.15      0.14 o 
   6   6   3        8.46        8.26      0.44 o 
   7   6   3      230.21      225.47      4.14 o 
   8   6   3        2.54        1.57      0.50 o 
   9   6   3        0.60        1.64      0.54 o 
  10   6   3        0.71        1.40      0.61 o 
  11   6   3       22.90       32.76      2.75 o 
  -6   7   3       26.01       27.05      1.37 o 
  -5   7   3       14.20       17.98      1.03 o 
  -4   7   3        0.02        0.02      0.45 o 
  -3   7   3       16.06       16.98      0.88 o 
  -2   7   3       26.64       27.30      0.84 o 
  -1   7   3      477.80      469.23      5.95 o 
   0   7   3      120.05      108.36      1.72 o 
   1   7   3        9.23        7.63      0.48 o 
   2   7   3       20.23       18.85      1.78 o 
   3   7   3        9.05       11.93      0.74 o 
   4   7   3      130.14      130.15      1.83 o 
   5   7   3        0.00       -0.02      0.47 o 
   6   7   3        9.70        8.97      0.42 o 
   7   7   3       13.16       11.19      0.65 o 
   8   7   3       21.35       19.23      0.95 o 
   9   7   3        0.41        1.19      0.50 o 
  10   7   3        0.88        0.95      0.57 o 
  -5   8   3        5.57        9.38      0.88 o 
  -4   8   3        0.16        0.00      0.45 o 
  -3   8   3       49.40       43.87      1.45 o 
  -2   8   3        4.95        5.82      0.57 o 
  -1   8   3        0.21       -0.24      0.24 o 
   0   8   3      280.82      277.04      3.62 o 
   1   8   3       16.52       17.03      0.55 o 
   2   8   3       75.62       71.55      3.71 o 
   3   8   3        0.95        2.54      1.13 o 
   4   8   3       92.15       93.33      2.60 o 
   5   8   3        8.50        7.32      0.44 o 
   6   8   3        4.70        4.24      0.45 o 
   7   8   3       10.14       10.97      0.99 o 
   8   8   3        0.00        1.00      0.57 o 
   9   8   3       77.43       80.37      2.09 o 
  10   8   3        6.48        7.37      1.39 o 
  -4   9   3       36.74       43.53      2.47 o 
  -3   9   3       10.94        9.19      0.76 o 
  -2   9   3       30.68       30.21      2.08 o 
  -1   9   3       13.76       12.56      0.60 o 
   0   9   3       19.22       21.31      0.65 o 
   1   9   3       98.97      105.08      5.07 o 
   2   9   3        7.06        4.90      1.52 o 
   3   9   3       21.39       20.03      2.13 o 
   4   9   3        5.11        4.84      0.28 o 
   5   9   3       18.13       13.81      0.60 o 
   6   9   3       33.27       32.86      1.36 o 
   7   9   3        0.09       -0.11      0.46 o 
   8   9   3        0.31        0.42      0.55 o 
   9   9   3        2.26        3.50      0.83 o 
  -3  10   3        7.61        9.11      0.82 o 
  -2  10   3        5.84        6.14      0.64 o 
  -1  10   3        0.47        0.59      0.38 o 
   0  10   3        7.75        7.89      0.44 o 
   1  10   3       21.59       22.73      0.76 o 
   2  10   3      150.33      153.25      6.69 o 
   3  10   3        0.00       -0.47      1.08 o 
   4  10   3        2.14        1.48      0.29 o 
   5  10   3        4.82        3.96      0.37 o 
   6  10   3        2.78        2.83      0.54 o 
   7  10   3        4.02        4.12      0.66 o 
   8  10   3        0.76        1.37      0.88 o 
  -1  11   3        1.16        1.57      0.45 o 
   0  11   3        7.41        8.96      0.66 o 
   1  11   3        0.63        0.11      0.33 o 
   2  11   3       15.99       14.97      0.66 o 
   3  11   3       19.09       17.37      2.61 o 
   4  11   3        0.02        0.09      0.75 o 
   5  11   3        1.88        2.16      0.64 o 
   6  11   3        0.10       -0.10      0.39 o 
  -5 -11   4        0.94        0.90      0.68 o 
  -4 -11   4       28.36       29.79      1.35 o 
  -3 -11   4        4.36        4.83      0.69 o 
  -2 -11   4        1.16        1.45      0.57 o 
  -1 -11   4        0.09        0.64      0.52 o 
   0 -11   4       21.54       25.03      1.80 o 
   1 -11   4        9.01        9.97      0.88 o 
   2 -11   4        0.80       -0.08      0.54 o 
  -6 -10   4        0.48        0.89      1.10 o 
  -5 -10   4        0.99       -0.51      0.51 o 
  -4 -10   4       10.10       13.01      0.89 o 
  -3 -10   4       10.65       10.25      0.79 o 
  -2 -10   4        0.00        0.43      0.50 o 
  -1 -10   4        0.91        0.62      0.49 o 
   0 -10   4        5.37        5.02      0.64 o 
   1 -10   4        0.50        0.56      0.50 o 
   2 -10   4        5.51        3.86      0.66 o 
   3 -10   4        2.27        2.36      0.62 o 
   4 -10   4        0.30        0.26      0.57 o 
  -7  -9   4       33.43       33.70      1.43 o 
  -6  -9   4        4.66        5.04      0.69 o 
  -5  -9   4        0.25       -0.17      0.42 o 
  -4  -9   4        0.16        0.11      0.35 o 
  -3  -9   4       30.24       28.92      1.00 o 
  -2  -9   4       62.49       59.85      1.33 o 
  -1  -9   4        0.51       -0.48      0.48 o 
   0  -9   4        1.29        2.05      0.48 o 
   1  -9   4        0.04        0.26      0.42 o 
   2  -9   4       44.45       43.07      1.51 o 
   3  -9   4       30.77       30.74      1.34 o 
   4  -9   4        2.96        2.57      0.65 o 
   5  -9   4        0.18       -0.40      0.98 o 
  -8  -8   4        1.94        1.77      0.62 o 
  -7  -8   4        7.57        5.55      0.95 o 
  -6  -8   4        2.84        2.94      0.62 o 
  -5  -8   4       76.44       72.71      2.21 o 
  -4  -8   4        3.12        2.29      0.42 o 
  -3  -8   4        3.07        3.14      0.46 o 
  -2  -8   4        3.73        4.99      0.56 o 
  -1  -8   4        1.19       -0.06      0.74 o 
   0  -8   4        0.31        0.90      0.41 o 
   1  -8   4        6.43        5.91      0.62 o 
   2  -8   4       15.44       13.79      0.55 o 
   3  -8   4        0.61        0.20      0.36 o 
   4  -8   4        1.40        1.79      0.46 o 
   5  -8   4        1.14        1.38      0.44 o 
   6  -8   4        6.82        9.99      1.27 o 
  -9  -7   4        3.48        2.69      0.94 o 
  -8  -7   4        0.54        0.41      0.56 o 
  -7  -7   4        0.62        0.82      0.51 o 
  -6  -7   4        9.62        7.51      0.72 o 
  -5  -7   4      108.21      103.15      2.39 o 
  -4  -7   4        3.14        3.71      0.42 o 
  -3  -7   4        2.29        2.86      0.31 o 
  -2  -7   4        7.46        9.33      0.38 o 
  -1  -7   4       31.60       31.66      0.66 o 
   0  -7   4       89.04       92.15      1.35 o 
   1  -7   4       43.30       42.09      0.76 o 
   2  -7   4        0.04       -0.20      0.24 o 
   3  -7   4        0.02        0.45      0.49 o 
   4  -7   4       37.57       34.83      1.15 o 
   5  -7   4       54.12       49.10      1.49 o 
   6  -7   4        2.35        3.18      0.74 o 
   7  -7   4        0.39        0.01      0.69 o 
  -9  -6   4        3.73        4.02      0.97 o 
  -8  -6   4        0.00       -0.47      0.47 o 
  -7  -6   4        0.07       -0.39      0.39 o 
  -6  -6   4        4.25        5.67      0.61 o 
  -5  -6   4       50.97       44.55      1.22 o 
  -4  -6   4       45.76       45.26      1.51 o 
  -3  -6   4        2.69        1.96      0.24 o 
  -2  -6   4        3.71        3.94      0.23 o 
  -1  -6   4        4.51        4.57      0.22 o 
   0  -6   4        0.19        1.00      0.16 o 
   1  -6   4       44.88       49.41      0.79 o 
   2  -6   4        4.32        5.54      0.37 o 
   3  -6   4       40.38       41.08      1.03 o 
   4  -6   4        5.79        6.15      0.48 o 
   5  -6   4       16.71       16.02      0.74 o 
   6  -6   4        5.36        5.23      0.56 o 
   7  -6   4        7.03        8.30      0.79 o 
   8  -6   4       18.03       21.29      1.66 o 
  -9  -5   4        7.13        7.55      0.96 o 
  -8  -5   4        5.44        3.54      0.61 o 
  -7  -5   4        0.01       -0.34      0.34 o 
  -6  -5   4       14.66       12.75      0.64 o 
  -5  -5   4        3.53        4.79      0.43 o 
  -4  -5   4        7.23        6.14      0.30 o 
  -3  -5   4       12.00        7.17      0.28 o 
  -2  -5   4       50.99       51.58      0.83 o 
  -1  -5   4      108.11      104.64      1.93 o 
   0  -5   4        5.63        6.59      0.25 o 
   1  -5   4        2.88        3.06      0.23 o 
   2  -5   4      104.63      114.55      1.90 o 
   3  -5   4       21.56       19.36      0.60 o 
   4  -5   4       58.64       56.38      1.16 o 
   5  -5   4       18.04       18.75      0.78 o 
   6  -5   4        6.72        5.58      0.53 o 
   7  -5   4       25.06       24.33      1.01 o 
   8  -5   4        1.21        0.52      0.61 o 
   9  -5   4        0.24       -0.56      0.64 o 
 -10  -4   4        0.53        1.74      0.79 o 
  -9  -4   4        0.12       -0.12      0.53 o 
  -8  -4   4        5.48        5.58      0.68 o 
  -7  -4   4        6.45        6.75      0.57 o 
  -6  -4   4        4.83        5.36      0.44 o 
  -5  -4   4       68.91       63.99      1.20 o 
  -4  -4   4       30.57       27.97      0.58 o 
  -3  -4   4       13.00       10.85      0.34 o 
  -2  -4   4       79.70       88.84      1.05 o 
  -1  -4   4       33.56       49.42      0.67 o 
   0  -4   4      183.97      200.44      2.13 o 
   1  -4   4       98.09      106.32      1.35 o 
   2  -4   4        3.94        4.78      0.26 o 
   3  -4   4       16.21       20.38      0.58 o 
   4  -4   4       14.69       14.86      0.53 o 
   5  -4   4        0.96       -0.25      0.25 o 
   6  -4   4        2.51        2.55      0.40 o 
   7  -4   4       53.75       49.66      1.39 o 
   8  -4   4        2.07        3.62      1.25 o 
   9  -4   4       10.61       11.99      1.05 o 
 -10  -3   4        2.75        2.51      0.79 o 
  -9  -3   4        2.48        2.29      0.64 o 
  -8  -3   4        3.26        3.64      0.51 o 
  -7  -3   4       20.39       19.40      0.67 o 
  -6  -3   4       31.11       32.67      0.80 o 
  -5  -3   4      183.50      168.11      1.99 o 
  -4  -3   4        6.79        4.64      0.25 o 
  -3  -3   4       97.80       84.91      1.02 o 
  -2  -3   4        6.55        7.95      0.29 o 
  -1  -3   4      227.50      231.62      2.03 o 
   0  -3   4      185.86      193.62      2.02 o 
   1  -3   4       60.29       50.39      0.70 o 
   2  -3   4       50.42       46.66      0.68 o 
   3  -3   4        5.27        6.33      0.29 o 
   4  -3   4       46.61       39.86      0.86 o 
   5  -3   4      140.76      137.06      1.95 o 
   6  -3   4       14.93       12.98      0.61 o 
   7  -3   4       56.63       57.09      1.33 o 
   8  -3   4       43.22       44.30      2.13 o 
   9  -3   4       37.94       33.98      1.94 o 
  10  -3   4        2.04        0.54      0.65 o 
 -10  -2   4       12.19       14.14      1.21 o 
  -9  -2   4       11.54        9.46      0.87 o 
  -8  -2   4        6.09        7.08      0.65 o 
  -7  -2   4       24.77       26.36      0.84 o 
  -6  -2   4       23.09       24.11      0.69 o 
  -5  -2   4        0.46        0.49      0.21 o 
  -4  -2   4      110.15      107.00      1.35 o 
  -3  -2   4       49.87       56.76      0.76 o 
  -2  -2   4      319.33      321.26      3.48 o 
  -1  -2   4       16.76       11.16      0.30 o 
   0  -2   4     1137.08     1180.07     11.89 o 
   1  -2   4      160.20      157.72      1.80 o 
   2  -2   4       21.66       33.12      0.58 o 
   3  -2   4      118.84      129.22      1.88 o 
   4  -2   4        9.81       12.05      0.50 o 
   5  -2   4        0.46        0.41      0.26 o 
   6  -2   4       12.75       13.45      0.56 o 
   7  -2   4        0.02       -0.27      0.27 o 
   8  -2   4       29.79       30.00      1.70 o 
   9  -2   4        6.13        6.10      0.82 o 
  10  -2   4       21.10       24.96      1.40 o 
 -10  -1   4        1.13        0.43      0.74 o 
  -9  -1   4       12.68       13.57      0.85 o 
  -8  -1   4       37.13       39.31      1.21 o 
  -7  -1   4        5.89        7.49      0.53 o 
  -6  -1   4       51.34       52.21      0.95 o 
  -5  -1   4       99.02       88.47      1.24 o 
  -4  -1   4       12.21       12.97      0.40 o 
  -3  -1   4       21.79       19.16      0.46 o 
  -2  -1   4        0.59        1.64      0.16 o 
  -1  -1   4     1419.53     1471.83     11.75 o 
   0  -1   4      361.79      400.33      3.32 o 
   1  -1   4      816.86      831.39      7.42 o 
   2  -1   4        0.59        4.47      0.58 o 
   3  -1   4      741.42      733.27      8.10 o 
   4  -1   4        0.24        2.29      0.61 o 
   5  -1   4      102.68      100.87      1.53 o 
   6  -1   4      184.34      173.89      2.21 o 
   7  -1   4        9.33        7.21      0.49 o 
   8  -1   4        1.06        0.33      0.39 o 
   9  -1   4        0.60       -0.27      0.41 o 
  10  -1   4        3.57        5.07      0.72 o 
  11  -1   4       12.38       13.98      1.32 o 
  -9   0   4        2.16        2.12      0.57 o 
  -8   0   4       46.88       46.37      1.22 o 
  -7   0   4      154.99      147.17      2.55 o 
  -6   0   4      120.52      121.06      1.91 o 
  -5   0   4       38.01       41.70      0.84 o 
  -4   0   4      156.45      152.46      1.91 o 
  -3   0   4      186.95      203.13      2.16 o 
  -2   0   4       10.76       13.13      0.30 o 
  -1   0   4      216.91      227.61      2.32 o 
   0   0   4      127.43      141.75      1.41 o 
   1   0   4      963.71      970.01      8.64 o 
   2   0   4     1922.25     2066.84     19.35 o 
   3   0   4      478.79      478.92      5.20 o 
   4   0   4       71.11       67.80      0.97 o 
   5   0   4        1.62        1.35      0.24 o 
   6   0   4        4.69        5.51      0.35 o 
   7   0   4      190.88      185.52      2.40 o 
   8   0   4        2.31        1.13      0.46 o 
   9   0   4        0.52        1.07      0.45 o 
  10   0   4        2.83        3.28      0.66 o 
  11   0   4        7.52        9.22      1.05 o 
  -9   1   4       19.27       20.84      1.14 o 
  -8   1   4       15.27       15.00      0.93 o 
  -7   1   4       14.33       14.42      0.75 o 
  -6   1   4      136.93      133.97      2.07 o 
  -5   1   4       97.99       98.80      1.45 o 
  -4   1   4       32.95       35.54      0.62 o 
  -3   1   4      346.05      357.50      3.39 o 
  -2   1   4      102.89      120.77      1.37 o 
  -1   1   4       14.13       20.07      0.38 o 
   0   1   4       76.10       80.33      0.90 o 
   1   1   4      764.44      811.92      6.87 o 
   2   1   4       22.68       29.83      0.40 o 
   3   1   4       26.78       19.97      0.38 o 
   4   1   4        0.74        0.25      0.13 o 
   5   1   4      105.44      101.12      1.35 o 
   6   1   4       95.78       98.75      1.30 o 
   7   1   4      512.54      502.57      5.94 o 
   8   1   4      581.02      569.33      6.78 o 
   9   1   4       27.24       27.10      1.04 o 
  10   1   4        2.19        3.33      0.65 o 
  11   1   4        0.02       -0.32      0.54 o 
  -9   2   4        3.24        3.37      0.70 o 
  -8   2   4        2.59        3.64      0.64 o 
  -7   2   4       14.44       14.09      0.65 o 
  -6   2   4       49.87       51.06      1.11 o 
  -5   2   4      916.65      887.90      9.28 o 
  -4   2   4      160.08      166.21      1.87 o 
  -3   2   4      207.23      212.24      2.17 o 
  -2   2   4      460.52      465.17      4.92 o 
  -1   2   4      975.42     1089.49     11.07 o 
   0   2   4       67.94       84.56      1.06 o 
   1   2   4      575.08      570.40      5.78 o 
   2   2   4      181.14      205.83      2.17 o 
   3   2   4       39.15       37.39      0.49 o 
   4   2   4     2199.37     2470.27     23.03 o 
   5   2   4      242.93      217.35      2.20 o 
   6   2   4        1.24        1.92      0.22 o 
   7   2   4        2.28        2.28      0.34 o 
   8   2   4       18.14       17.17      0.70 o 
   9   2   4       27.89       26.90      1.04 o 
  10   2   4        0.89        0.71      0.57 o 
  11   2   4        0.44       -0.37      0.56 o 
  -8   3   4       14.27       15.15      0.96 o 
  -7   3   4       16.99       18.26      0.74 o 
  -6   3   4       43.57       43.58      1.03 o 
  -5   3   4        4.31        4.29      0.52 o 
  -4   3   4      477.23      450.96      4.91 o 
  -3   3   4       59.04       54.34      0.84 o 
  -2   3   4       17.83       16.34      0.39 o 
  -1   3   4      470.93      530.18      5.93 o 
   0   3   4      721.59      819.72      8.35 o 
   1   3   4      131.36      140.31      2.49 o 
   2   3   4      278.69      272.42      2.64 o 
   3   3   4      210.07      213.30      2.32 o 
   4   3   4       60.94       68.90      0.86 o 
   5   3   4        2.23        2.20      0.20 o 
   6   3   4        9.52        8.01      0.34 o 
   7   3   4       59.01       59.89      1.15 o 
   8   3   4      117.10      122.45      2.14 o 
   9   3   4      251.63      259.38      3.89 o 
  10   3   4      171.46      170.26      3.96 o 
  11   3   4       14.26       15.99      1.27 o 
  -8   4   4        0.36        0.62      0.84 o 
  -7   4   4        4.32        5.47      0.52 o 
  -6   4   4       11.53       10.98      0.57 o 
  -5   4   4       59.43       57.71      1.74 o 
  -4   4   4       10.10       11.34      0.55 o 
  -3   4   4     1437.80     1391.99     13.30 o 
  -2   4   4       78.33       72.65      0.96 o 
  -1   4   4      465.75      477.56      4.66 o 
   0   4   4      443.71      418.96      4.70 o 
   1   4   4      563.11      620.93      8.53 o 
   2   4   4       41.28       54.71      0.94 o 
   3   4   4      334.50      340.34      4.02 o 
   4   4   4       22.32       24.79      0.51 o 
   5   4   4        0.02        0.06      0.14 o 
   6   4   4      705.85      765.77      7.83 o 
   7   4   4       11.59       11.37      0.63 o 
   8   4   4        3.98        4.25      0.45 o 
   9   4   4        2.80        3.27      0.58 o 
  10   4   4        0.03        0.23      0.55 o 
  11   4   4        3.00        1.02      0.91 o 
  -7   5   4       43.58       49.38      1.57 o 
  -6   5   4       22.09       21.45      1.42 o 
  -5   5   4        0.01        0.45      0.36 o 
  -4   5   4       21.06       20.61      0.75 o 
  -3   5   4       42.73       41.10      0.86 o 
  -2   5   4      785.99      741.85      8.28 o 
  -1   5   4       91.20      100.58      1.26 o 
   0   5   4      116.87      114.05      1.42 o 
   1   5   4      129.67      142.68      3.14 o 
   2   5   4     1137.02     1232.07     16.82 o 
   3   5   4       15.57       15.20      0.78 o 
   4   5   4       11.63        9.62      0.24 o 
   5   5   4       40.63       42.46      1.12 o 
   6   5   4       10.48       11.30      0.43 o 
   7   5   4        6.76        6.73      0.51 o 
   8   5   4        6.63        5.50      0.54 o 
   9   5   4        2.75        3.56      0.61 o 
  10   5   4       37.54       40.39      1.62 o 
  11   5   4      105.30      106.72      6.96 o 
  -7   6   4       13.19       16.53      1.42 o 
  -6   6   4        1.88        2.94      0.57 o 
  -5   6   4       34.30       37.80      1.23 o 
  -4   6   4       13.59       11.89      0.92 o 
  -3   6   4       34.50       35.54      1.60 o 
  -2   6   4       81.96       83.89      1.94 o 
  -1   6   4      549.64      538.72      6.12 o 
   0   6   4      210.09      208.99      2.47 o 
   1   6   4      116.23      111.54      2.27 o 
   3   6   4      227.00      237.76      4.11 o 
   4   6   4        0.11        0.02      0.16 o 
   5   6   4       25.14       27.73      0.74 o 
   6   6   4        5.01        5.14      0.37 o 
   7   6   4        0.78        1.29      0.40 o 
   8   6   4       84.96       85.96      2.12 o 
   9   6   4        0.39       -0.06      0.44 o 
  10   6   4        2.82        3.03      0.71 o 
  11   6   4        0.04        0.21      0.63 o 
  -6   7   4        5.89        5.95      0.83 o 
  -5   7   4       32.00       35.14      1.45 o 
  -4   7   4        2.39        2.13      0.60 o 
  -3   7   4       32.81       28.96      1.13 o 
  -2   7   4       46.19       43.28      1.22 o 
  -1   7   4       76.09       74.49      1.44 o 
   0   7   4      217.81      218.56      2.89 o 
   1   7   4       15.02       15.37      0.63 o 
   2   7   4       91.66       91.16      4.11 o 
   3   7   4       64.40       60.03      3.20 o 
   4   7   4      382.80      387.80      5.43 o 
   5   7   4        6.45        6.00      0.61 o 
   6   7   4        4.62        4.99      0.45 o 
   7   7   4        1.64        0.88      0.41 o 
   8   7   4        2.23        1.33      0.48 o 
   9   7   4        0.47        1.29      0.50 o 
  10   7   4        9.80       10.99      0.88 o 
  -5   8   4        8.23        9.60      0.91 o 
  -4   8   4        0.06       -0.36      0.48 o 
  -3   8   4       61.18       61.53      2.11 o 
  -2   8   4       12.64       10.97      0.68 o 
  -1   8   4       77.43       79.64      1.54 o 
   0   8   4      252.33      258.07      3.82 o 
   1   8   4      257.25      236.68      8.55 o 
   2   8   4       26.97       25.76      2.23 o 
   3   8   4        0.02       -0.92      0.92 o 
   4   8   4       39.54       41.71      1.49 o 
   5   8   4       11.31       11.64      0.64 o 
   6   8   4        1.71        2.07      0.38 o 
   7   8   4        0.73        0.77      0.50 o 
   8   8   4        1.60        0.78      0.58 o 
   9   8   4        7.68        6.82      0.95 o 
  10   8   4        3.46        1.74      0.71 o 
  -4   9   4        0.15        0.35      0.53 o 
  -3   9   4       20.65       23.59      2.64 o 
  -2   9   4        9.07        9.94      0.73 o 
  -1   9   4        1.35        1.22      0.33 o 
   0   9   4        0.76        0.70      0.27 o 
   1   9   4       54.12       57.21      3.56 o 
   2   9   4      122.04      121.73      5.54 o 
   3   9   4        6.77        5.40      1.50 o 
   4   9   4       10.91       11.78      1.79 o 
   5   9   4        3.16        3.45      0.33 o 
   6   9   4      152.57      149.09      4.09 o 
   7   9   4        9.58       10.14      1.20 o 
   8   9   4        0.32       -0.39      0.51 o 
   9   9   4        0.24        0.02      1.00 o 
  -2  10   4        0.62        0.62      0.43 o 
  -1  10   4       11.17       12.89      0.76 o 
   0  10   4        0.44        0.40      0.28 o 
   1  10   4        7.89        8.24      1.37 o 
   2  10   4      121.01      134.01      6.24 o 
   3  10   4       21.65       21.04      2.50 o 
   4  10   4        0.84       -0.41      1.19 o 
   5  10   4        0.05       -0.06      0.23 o 
   6  10   4        0.78        0.63      0.48 o 
   7  10   4        6.97        5.29      0.70 o 
   8  10   4        0.36        0.17      0.60 o 
   0  11   4        0.64        0.91      0.54 o 
   1  11   4        0.99        0.22      0.30 o 
   2  11   4       11.26       13.69      2.22 o 
   3  11   4        2.98        3.72      1.62 o 
   4  11   4       19.53       18.77      2.48 o 
   5  11   4        0.83        0.13      0.35 o 
   6  11   4        3.12        3.77      0.48 o 
  -4 -11   5        0.31        1.60      0.61 o 
  -3 -11   5        0.89        1.07      0.56 o 
  -2 -11   5        5.16        4.98      0.72 o 
  -1 -11   5        0.04        0.08      0.53 o 
   0 -11   5        0.11       -0.43      0.50 o 
   1 -11   5        2.77        1.94      0.63 o 
  -6 -10   5        2.20        1.37      0.76 o 
  -5 -10   5        7.21        7.36      0.99 o 
  -4 -10   5        0.25       -0.22      0.71 o 
  -3 -10   5       14.78       18.49      1.04 o 
  -2 -10   5        4.55        4.71      0.69 o 
  -1 -10   5       24.39       26.06      1.20 o 
   0 -10   5        8.58        7.78      0.77 o 
   1 -10   5        1.15        0.98      0.86 o 
   2 -10   5        8.95       10.10      0.87 o 
   3 -10   5       10.40       10.36      1.26 o 
   4 -10   5       10.42       11.13      1.25 o 
  -7  -9   5        1.92        0.64      0.56 o 
  -6  -9   5        7.08        7.76      0.80 o 
  -5  -9   5        6.41        6.18      0.70 o 
  -4  -9   5        0.10       -0.33      0.37 o 
  -3  -9   5        1.55        1.78      0.46 o 
  -2  -9   5        1.61        1.58      0.56 o 
  -1  -9   5        9.48       11.92      0.82 o 
   0  -9   5        8.33        7.24      0.71 o 
   1  -9   5        3.31        2.61      0.58 o 
   2  -9   5        1.07        0.61      0.53 o 
   3  -9   5        3.75        2.82      0.62 o 
   4  -9   5        1.10        1.49      0.54 o 
   5  -9   5        9.32        9.16      0.90 o 
  -8  -8   5        0.68        1.41      0.68 o 
  -7  -8   5        0.84        0.77      0.53 o 
  -6  -8   5        0.44        1.35      0.57 o 
  -5  -8   5        0.29        0.23      0.64 o 
  -4  -8   5        5.22        6.76      0.57 o 
  -3  -8   5        3.09        2.99      0.55 o 
  -2  -8   5        6.12        7.52      0.64 o 
  -1  -8   5       20.85       22.32      0.68 o 
   0  -8   5       38.64       40.05      0.96 o 
   1  -8   5       57.85       57.91      1.27 o 
   2  -8   5       11.22        8.69      0.62 o 
   3  -8   5        8.78        8.68      0.57 o 
   4  -8   5        0.52        0.35      0.40 o 
   5  -8   5        8.30        8.16      0.70 o 
   6  -8   5        9.77       10.93      0.84 o 
  -8  -7   5        0.05        0.35      0.58 o 
  -7  -7   5        0.06       -0.44      0.48 o 
  -6  -7   5        0.04       -0.22      0.44 o 
  -5  -7   5        0.73        1.59      0.43 o 
  -4  -7   5        2.20        0.59      0.34 o 
  -3  -7   5       67.46       69.23      1.55 o 
  -2  -7   5        1.54        1.16      0.34 o 
  -1  -7   5        0.57        0.32      0.22 o 
   0  -7   5        0.40        1.36      0.31 o 
   1  -7   5      152.52      158.68      2.77 o 
   2  -7   5       15.68       14.69      0.82 o 
   3  -7   5        2.66        0.98      0.37 o 
   4  -7   5       30.57       30.99      1.80 o 
   5  -7   5        8.74       10.89      1.16 o 
   6  -7   5        0.05        0.27      0.48 o 
   7  -7   5       12.77       13.07      0.96 o 
  -9  -6   5        1.32        0.56      0.84 o 
  -8  -6   5        0.96        1.43      0.54 o 
  -7  -6   5        3.01        3.32      0.58 o 
  -6  -6   5        1.32        0.23      0.50 o 
  -5  -6   5        0.50        0.54      0.36 o 
  -4  -6   5       46.84       47.40      1.23 o 
  -3  -6   5       13.41       13.59      0.67 o 
  -2  -6   5        1.15        2.32      0.23 o 
  -1  -6   5        0.31        0.36      0.16 o 
   0  -6   5       31.91       39.06      0.65 o 
   1  -6   5       39.29       41.34      0.78 o 
   2  -6   5       68.40       69.62      1.70 o 
   3  -6   5      105.39      103.46      2.31 o 
   4  -6   5        6.15        6.10      0.62 o 
   5  -6   5        0.96        0.57      0.35 o 
   6  -6   5       21.04       25.71      1.73 o 
   7  -6   5       20.49       28.06      1.11 o 
   8  -6   5        1.57        1.57      0.78 o 
  -9  -5   5        3.20        5.26      0.89 o 
  -8  -5   5        1.02        0.42      0.59 o 
  -7  -5   5       25.36       26.52      1.01 o 
  -6  -5   5        9.73        8.90      0.66 o 
  -5  -5   5       51.10       48.49      1.30 o 
  -4  -5   5       31.76       30.01      0.97 o 
  -3  -5   5       31.03       30.56      0.62 o 
  -2  -5   5        2.45        3.37      0.32 o 
  -1  -5   5      204.41      216.43      2.20 o 
   0  -5   5       10.00        5.21      0.29 o 
   1  -5   5       79.07       77.33      1.13 o 
   2  -5   5      137.88      130.36      1.84 o 
   3  -5   5      682.05      673.47      7.73 o 
   4  -5   5       21.10       16.93      0.77 o 
   5  -5   5        1.35        1.04      0.38 o 
   6  -5   5       21.03       20.94      0.89 o 
   7  -5   5       13.46       14.08      0.81 o 
   8  -5   5        1.92        2.32      0.69 o 
   9  -5   5        3.59        5.09      0.84 o 
  -9  -4   5       28.21       30.93      2.40 o 
  -8  -4   5        0.12        0.18      0.49 o 
  -7  -4   5        3.46        4.13      0.52 o 
  -6  -4   5        7.78        7.30      0.57 o 
  -5  -4   5        0.05        0.62      0.33 o 
  -4  -4   5       63.36       65.39      1.27 o 
  -3  -4   5        0.37        0.15      0.15 o 
  -2  -4   5       91.69       93.22      1.47 o 
  -1  -4   5      619.16      651.12      5.96 o 
   0  -4   5       36.36       36.96      0.74 o 
   1  -4   5       27.72       32.69      0.95 o 
   2  -4   5       11.11       11.65      0.42 o 
   3  -4   5      113.61      111.50      1.60 o 
   4  -4   5       21.46       20.40      0.70 o 
   5  -4   5       92.17       90.79      1.66 o 
   6  -4   5       10.54        9.96      0.58 o 
   7  -4   5        0.00        0.37      0.39 o 
   8  -4   5      101.06      107.57      4.03 o 
   9  -4   5       51.54       54.02      3.02 o 
  -9  -3   5        2.57        2.62      0.73 o 
  -8  -3   5        2.65        2.42      0.52 o 
  -7  -3   5       18.08       19.53      0.78 o 
  -6  -3   5       37.39       35.54      0.86 o 
  -5  -3   5      364.47      374.70      4.24 o 
  -4  -3   5       17.83       16.79      0.55 o 
  -3  -3   5        7.59       10.28      0.54 o 
  -2  -3   5      140.67      161.07      1.77 o 
  -1  -3   5      667.07      712.86      6.10 o 
   0  -3   5       46.38       43.39      0.66 o 
   1  -3   5      224.09      238.70      2.49 o 
   2  -3   5      347.26      334.94      3.64 o 
   3  -3   5       79.10       64.29      1.06 o 
   4  -3   5     1503.45     1479.57     16.17 o 
   5  -3   5     1079.58     1065.26     13.04 o 
   6  -3   5        3.82        3.31      0.42 o 
   7  -3   5        0.46       -0.08      0.33 o 
   8  -3   5        0.01       -0.46      0.46 o 
   9  -3   5        1.59        0.81      0.77 o 
  10  -3   5        0.88       -0.14      0.66 o 
  -9  -2   5        0.12       -0.53      0.53 o 
  -8  -2   5      198.70      207.99      3.10 o 
  -7  -2   5      202.03      207.26      2.98 o 
  -6  -2   5       21.11       16.99      0.61 o 
  -5  -2   5       82.35       83.75      1.23 o 
  -4  -2   5       24.52       28.22      0.66 o 
  -3  -2   5      396.87      368.81      4.35 o 
  -2  -2   5       63.27       74.24      1.04 o 
  -1  -2   5       59.45       81.49      1.09 o 
   0  -2   5      367.95      375.61      4.21 o 
   1  -2   5     2620.86     2907.77     25.56 o 
   2  -2   5        7.74        5.15      0.27 o 
   3  -2   5       23.51       25.48      0.59 o 
   4  -2   5      189.45      205.13      2.87 o 
   5  -2   5       43.13       38.18      0.93 o 
   6  -2   5        0.08        0.36      0.30 o 
   7  -2   5        0.04       -0.32      0.32 o 
   8  -2   5        1.88        1.80      0.78 o 
   9  -2   5        2.99        1.12      0.60 o 
  10  -2   5       43.91       50.18      1.92 o 
  -9  -1   5        0.06       -0.60      0.60 o 
  -8  -1   5       38.95       38.05      1.59 o 
  -7  -1   5       14.88       16.95      0.76 o 
  -6  -1   5        0.38        1.02      0.35 o 
  -5  -1   5      343.31      328.67      3.52 o 
  -4  -1   5       63.61       68.92      1.02 o 
  -3  -1   5     1455.50     1519.66     16.60 o 
  -2  -1   5       49.07       44.34      0.79 o 
   0  -1   5        0.03       -0.09      0.09 o 
   1  -1   5      329.62      342.14      3.19 o 
   2  -1   5      675.32      756.23      8.32 o 
   3  -1   5      238.41      244.04      3.23 o 
   4  -1   5       96.88       86.95      1.43 o 
   5  -1   5      394.74      377.20      4.93 o 
   6  -1   5     2184.23     2081.96     24.89 o 
   7  -1   5     1003.65      995.06     11.17 o 
   8  -1   5       81.62       76.29      1.66 o 
   9  -1   5        2.88        2.30      0.57 o 
  10  -1   5        1.93        2.42      0.71 o 
  11  -1   5        0.48        0.91      0.88 o 
  -9   0   5        0.01       -0.28      0.47 o 
  -8   0   5        0.02       -0.28      0.42 o 
  -7   0   5        3.68        3.22      0.69 o 
  -6   0   5      619.76      605.27      7.12 o 
  -5   0   5      252.31      249.17      2.76 o 
  -4   0   5       37.18       36.12      0.66 o 
  -3   0   5       84.40       92.57      1.24 o 
  -2   0   5       61.98       72.58      1.50 o 
  -1   0   5      741.27      765.03      7.85 o 
   0   0   5        3.14        2.98      0.18 o 
   1   0   5      252.20      268.60      2.89 o 
   2   0   5      587.29      717.04      7.94 o 
   3   0   5     5118.45     5731.73     89.84 o 
   4   0   5       16.69       22.25      0.54 o 
   5   0   5        6.26        5.68      0.36 o 
   6   0   5       49.05       48.97      1.00 o 
   7   0   5        3.71        4.82      0.47 o 
   8   0   5      100.87      106.54      1.85 o 
   9   0   5       13.39       12.07      0.74 o 
  10   0   5        1.71        1.82      0.61 o 
  11   0   5        6.44        7.58      0.87 o 
  -9   1   5        2.71        3.30      0.63 o 
  -8   1   5       12.38       12.60      0.89 o 
  -7   1   5        2.99        2.25      0.54 o 
  -6   1   5      121.36      113.73      1.89 o 
  -5   1   5      108.94      105.04      1.55 o 
  -4   1   5      125.11      122.45      1.44 o 
  -3   1   5      316.61      313.65      3.47 o 
  -2   1   5       57.66       62.12      0.86 o 
  -1   1   5     6293.95     6432.96     60.45 o 
   0   1   5       36.37       40.83      0.60 o 
   1   1   5       10.55        7.87      0.22 o 
   2   1   5       48.84       41.53      0.57 o 
   3   1   5      518.34      556.43      6.25 o 
   4   1   5       97.46      105.80      1.26 o 
   5   1   5       78.09       96.84      1.32 o 
   6   1   5      159.20      157.91      2.01 o 
   7   1   5       64.55       61.86      1.22 o 
   8   1   5     1004.75      999.68     11.32 o 
   9   1   5       80.03       84.11      2.05 o 
  10   1   5        9.20        9.14      0.85 o 
  11   1   5        5.54        6.88      0.84 o 
  -9   2   5        1.82        2.43      0.83 o 
  -8   2   5        0.39        1.06      0.59 o 
  -7   2   5        3.09        2.78      0.89 o 
  -6   2   5       11.60       10.10      0.65 o 
  -5   2   5      188.02      184.50      2.37 o 
  -4   2   5      704.30      665.96      7.67 o 
  -3   2   5      653.39      620.25      6.14 o 
  -2   2   5       25.98       21.57      0.45 o 
  -1   2   5        0.96        4.82      0.22 o 
   0   2   5      598.62      664.81      6.83 o 
   1   2   5     1295.33     1381.70     16.35 o 
   2   2   5        2.23        3.17      0.19 o 
   3   2   5       25.49       20.74      0.38 o 
   4   2   5      179.97      229.46      2.64 o 
   5   2   5     1163.46     1255.19     12.97 o 
   6   2   5      141.35      133.90      1.98 o 
   7   2   5       72.40       68.98      1.28 o 
   8   2   5       65.40       64.06      1.31 o 
   9   2   5       47.90       53.32      1.43 o 
  10   2   5        9.90        9.75      0.84 o 
  11   2   5        1.99        3.32      1.55 o 
  -8   3   5        6.83        8.83      1.01 o 
  -7   3   5        7.76        6.92      0.95 o 
  -6   3   5        4.57        4.79      0.49 o 
  -5   3   5       10.06       10.57      0.57 o 
  -4   3   5      298.24      280.51      3.56 o 
  -3   3   5      165.48      155.91      2.17 o 
  -2   3   5      143.29      153.83      1.75 o 
  -1   3   5       97.95       83.74      1.22 o 
   0   3   5       94.66       93.50      1.13 o 
   1   3   5     3564.88     3781.53     38.14 o 
   2   3   5      447.14      458.61      5.08 o 
   3   3   5        9.81       12.90      0.29 o 
   4   3   5        5.05        5.88      0.21 o 
   5   3   5        0.52        3.55      0.28 o 
   6   3   5        1.90        2.45      0.27 o 
   7   3   5      172.98      173.46      2.39 o 
   8   3   5       18.01       18.38      0.86 o 
   9   3   5        4.12        4.03      0.55 o 
  10   3   5      417.63      434.97      8.03 o 
  11   3   5        7.27        6.89      0.99 o 
  -8   4   5       21.45       24.48      1.81 o 
  -7   4   5        1.03        0.91      1.00 o 
  -6   4   5       22.21       22.11      1.23 o 
  -5   4   5        2.61        3.01      0.47 o 
  -4   4   5       14.03       13.55      0.59 o 
  -3   4   5      600.45      590.42      6.78 o 
  -2   4   5      409.40      381.90      3.88 o 
  -1   4   5      540.65      503.76      5.29 o 
   0   4   5        0.23        1.00      0.14 o 
   1   4   5       11.40       21.07      0.41 o 
   2   4   5      140.12      149.15      2.69 o 
   3   4   5       86.49       93.77      1.16 o 
   4   4   5       29.72       29.85      0.54 o 
   5   4   5       29.36       24.56      0.49 o 
   6   4   5      201.98      224.36      2.81 o 
   7   4   5       99.75      106.12      1.81 o 
   8   4   5        0.42       -0.04      0.37 o 
   9   4   5        0.59        0.94      0.71 o 
  10   4   5       26.43       28.84      1.43 o 
  11   4   5        9.04        8.86      1.26 o 
  -7   5   5       18.63       23.85      1.30 o 
  -6   5   5        0.04        0.02      0.47 o 
  -5   5   5        1.12        1.49      0.44 o 
  -4   5   5       40.68       40.77      1.15 o 
  -3   5   5       26.80       25.85      0.76 o 
  -2   5   5      309.47      304.23      4.12 o 
  -1   5   5      172.55      161.36      1.89 o 
   0   5   5       37.41       38.73      0.71 o 
   1   5   5        0.03       -0.05      0.17 o 
   2   5   5        4.09        2.67      0.25 o 
   3   5   5     1035.12     1122.29     30.06 o 
   4   5   5       74.52       73.45      1.64 o 
   5   5   5        3.95        3.93      0.22 o 
   6   5   5        3.25        3.64      0.36 o 
   7   5   5        0.10       -0.21      0.31 o 
   8   5   5        4.45        3.76      0.55 o 
   9   5   5        4.04        3.49      0.75 o 
  10   5   5       23.87       25.25      1.30 o 
  11   5   5        0.04        0.18      0.79 o 
  -6   6   5       43.07       45.82      1.48 o 
  -5   6   5        0.36        0.08      0.40 o 
  -4   6   5       26.30       25.98      0.96 o 
  -3   6   5       15.57       16.45      0.71 o 
  -2   6   5       11.00       12.54      0.66 o 
  -1   6   5      437.13      424.42      4.91 o 
   0   6   5      121.23      113.95      1.64 o 
   1   6   5      114.87      112.31      2.38 o 
   2   6   5       10.13       12.86      0.43 o 
   3   6   5        0.03        0.00      0.20 o 
   4   6   5       36.20       35.82      0.71 o 
   5   6   5        7.79        9.12      0.43 o 
   6   6   5       36.81       35.14      0.85 o 
   7   6   5        0.42        0.02      0.33 o 
   8   6   5       61.54       59.58      1.66 o 
   9   6   5       13.44       14.32      0.89 o 
  10   6   5        0.00        0.00      0.51 o 
  11   6   5        3.26        4.04      0.77 o 
  -6   7   5        0.16       -0.18      0.55 o 
  -5   7   5       28.53       34.25      1.47 o 
  -4   7   5        2.97        2.86      0.55 o 
  -3   7   5        0.30        0.74      0.45 o 
  -2   7   5      167.80      150.84      3.06 o 
  -1   7   5        4.56        3.42      0.36 o 
   0   7   5       88.26       86.31      1.48 o 
   1   7   5      146.95      141.33      2.64 o 
   2   7   5        4.83        4.15      1.19 o 
   3   7   5        0.96       -0.78      0.82 o 
   4   7   5       27.54       27.34      0.56 o 
   5   7   5      156.14      159.49      2.80 o 
   6   7   5        5.82        5.14      0.45 o 
   7   7   5        3.59        4.37      0.42 o 
   8   7   5        0.56       -0.10      0.47 o 
   9   7   5        0.02       -0.02      0.42 o 
  10   7   5        0.34        0.42      0.51 o 
  -5   8   5       14.09       16.76      1.10 o 
  -4   8   5       55.10       57.77      1.86 o 
  -3   8   5        0.49        0.98      0.48 o 
  -2   8   5       12.13       14.31      1.25 o 
  -1   8   5        0.86        0.61      0.45 o 
   0   8   5       98.23       95.21      1.73 o 
   1   8   5      117.38      114.49      2.81 o 
   2   8   5        1.56        1.53      1.13 o 
   3   8   5       14.29       13.51      1.80 o 
   4   8   5        0.27        0.06      0.23 o 
   5   8   5        0.00       -0.10      0.24 o 
   6   8   5       26.92       28.91      1.37 o 
   7   8   5       12.34       10.20      0.85 o 
   8   8   5        1.78        2.41      0.66 o 
   9   8   5        0.97        0.96      0.66 o 
  10   8   5        6.26        6.67      1.80 o 
  -3   9   5        4.39        7.28      0.77 o 
  -2   9   5       19.02       16.03      1.43 o 
  -1   9   5        4.03        3.31      0.48 o 
   0   9   5       49.21       49.48      1.07 o 
   1   9   5        3.22        2.79      1.31 o 
   2   9   5        5.60        4.76      1.57 o 
   3   9   5       22.35       23.01      2.41 o 
   4   9   5        0.06        1.53      1.21 o 
   5   9   5        0.05       -0.02      0.23 o 
   6   9   5        6.82        6.38      0.51 o 
   7   9   5        1.69        0.84      0.54 o 
   8   9   5        4.53        3.38      0.91 o 
   9   9   5        2.04        4.29      0.89 o 
  -2  10   5        7.13        9.92      0.79 o 
  -1  10   5        1.46        1.04      0.53 o 
   0  10   5       15.35       17.48      1.49 o 
   1  10   5        0.71        0.13      0.26 o 
   2  10   5       77.12       72.66      4.34 o 
   3  10   5       28.74       26.51      2.83 o 
   4  10   5        2.87        2.72      1.47 o 
   5  10   5        0.13       -0.17      0.27 o 
   6  10   5        0.00       -0.18      0.37 o 
   7  10   5        1.67        1.87      0.57 o 
   8  10   5        5.98        6.94      0.86 o 
   0  11   5        4.74        3.75      0.64 o 
   1  11   5        0.06       -0.29      0.29 o 
   2  11   5       21.35       21.61      2.61 o 
   3  11   5        1.25        1.06      1.47 o 
   4  11   5        7.66        6.80      1.95 o 
   5  11   5       15.74       16.30      1.06 o 
   6  11   5        4.15        2.51      0.72 o 
  -3 -11   6        4.61        4.24      0.98 o 
  -2 -11   6       27.45       27.73      1.37 o 
  -1 -11   6        1.79        1.39      0.63 o 
   0 -11   6       20.12       20.11      1.19 o 
   1 -11   6        2.08        1.98      0.68 o 
  -5 -10   6        0.00        0.26      0.85 o 
  -4 -10   6        3.17        2.23      0.68 o 
  -3 -10   6        0.01        0.03      0.38 o 
  -2 -10   6        0.05       -0.47      0.50 o 
  -1 -10   6       36.65       38.16      1.49 o 
   0 -10   6       50.67       56.28      1.84 o 
   1 -10   6        0.02       -0.49      0.49 o 
   2 -10   6        1.19        0.72      0.67 o 
   3 -10   6        3.63        5.50      0.79 o 
  -7  -9   6        0.11        0.72      0.57 o 
  -6  -9   6        1.24        0.46      0.55 o 
  -5  -9   6        0.00       -0.05      0.51 o 
  -4  -9   6       11.42       11.31      0.83 o 
  -3  -9   6        0.05        0.37      0.53 o 
  -2  -9   6        0.48        0.68      0.49 o 
  -1  -9   6       28.03       26.10      1.97 o 
   0  -9   6      101.78      104.36      2.59 o 
   1  -9   6       11.61       12.99      0.94 o 
   2  -9   6       18.81       16.47      0.67 o 
   3  -9   6       10.90       11.20      0.64 o 
   4  -9   6        9.64        8.95      0.67 o 
   5  -9   6        2.12        3.13      0.52 o 
  -7  -8   6        0.44        0.44      0.55 o 
  -6  -8   6        0.32       -0.19      0.47 o 
  -5  -8   6        9.32       12.01      0.87 o 
  -4  -8   6       31.21       30.09      1.22 o 
  -3  -8   6        0.50       -0.38      0.38 o 
  -2  -8   6       30.85       34.26      1.28 o 
  -1  -8   6        0.48        0.06      0.43 o 
   0  -8   6        4.99        4.90      0.63 o 
   1  -8   6       77.56       78.35      3.40 o 
   2  -8   6      115.11      118.82      2.25 o 
   3  -8   6        1.38        1.19      0.40 o 
   4  -8   6        0.50        0.05      0.43 o 
   5  -8   6       55.55       62.27      1.80 o 
   6  -8   6        4.77        6.47      0.72 o 
  -8  -7   6       16.44       15.20      1.42 o 
  -7  -7   6        0.18        0.72      0.56 o 
  -6  -7   6       14.63       15.44      1.00 o 
  -5  -7   6        0.03        0.31      0.40 o 
  -4  -7   6       27.31       29.97      1.24 o 
  -3  -7   6        0.02        0.00      0.34 o 
  -2  -7   6       57.23       58.15      1.41 o 
  -1  -7   6        2.00        0.96      0.36 o 
   0  -7   6        0.00        0.04      0.33 o 
   1  -7   6      344.64      338.77      5.22 o 
   2  -7   6      209.27      212.15      4.05 o 
   3  -7   6       89.76       88.63      1.81 o 
   4  -7   6       31.61       29.95      1.01 o 
   5  -7   6        4.58        5.00      0.60 o 
   6  -7   6        0.89        1.19      0.74 o 
   7  -7   6        6.25        7.74      1.28 o 
  -8  -6   6        6.70        7.83      1.14 o 
  -7  -6   6        8.30        7.39      0.72 o 
  -6  -6   6       47.30       46.06      1.42 o 
  -5  -6   6        6.58        6.98      0.60 o 
  -4  -6   6        8.25        9.57      0.74 o 
  -3  -6   6       48.62       55.19      2.33 o 
  -2  -6   6      138.51      135.51      2.42 o 
  -1  -6   6        1.45        0.85      0.26 o 
   0  -6   6      125.98      131.64      1.86 o 
   1  -6   6       22.16       21.86      0.78 o 
   2  -6   6       10.96       11.95      0.73 o 
   3  -6   6       80.30       76.12      1.93 o 
   4  -6   6       17.34       14.20      0.85 o 
   5  -6   6        1.08        0.60      0.44 o 
   6  -6   6        0.16        0.03      0.38 o 
   7  -6   6       65.84       74.29      2.19 o 
   8  -6   6        2.32        3.52      0.85 o 
  -9  -5   6        1.17        0.97      0.78 o 
  -8  -5   6       19.15       18.27      1.25 o 
  -7  -5   6        1.96        2.19      0.54 o 
  -6  -5   6       96.87       90.17      2.22 o 
  -5  -5   6        3.34        3.72      0.59 o 
  -4  -5   6        5.81        6.95      0.55 o 
  -3  -5   6       39.57       38.89      0.86 o 
  -2  -5   6      152.90      165.98      2.05 o 
  -1  -5   6       19.28       18.66      0.56 o 
   0  -5   6      129.61      138.50      2.25 o 
   1  -5   6        0.74        0.84      0.23 o 
   2  -5   6        7.46        6.52      0.42 o 
   3  -5   6     1191.90     1136.82     15.79 o 
   4  -5   6      364.11      361.35      5.50 o 
   5  -5   6       30.63       29.69      1.01 o 
   6  -5   6        2.52        1.77      0.55 o 
   7  -5   6        1.87        0.27      0.45 o 
   8  -5   6        4.86        4.84      0.77 o 
   9  -5   6       10.47       11.95      1.06 o 
  -9  -4   6       20.26       22.86      2.09 o 
  -8  -4   6       21.17       22.67      2.40 o 
  -7  -4   6        6.68        6.09      0.79 o 
  -6  -4   6       27.97       29.46      1.23 o 
  -5  -4   6       17.84       16.40      1.16 o 
  -4  -4   6      291.53      285.93      4.51 o 
  -3  -4   6       10.37       10.27      0.38 o 
  -2  -4   6       11.18       14.49      0.44 o 
  -1  -4   6      353.21      386.54      4.37 o 
   0  -4   6      386.78      425.87      5.12 o 
   1  -4   6       13.44       11.02      0.37 o 
   2  -4   6      261.04      250.58      3.09 o 
   3  -4   6      150.24      148.57      2.04 o 
   4  -4   6       15.00       17.77      3.11 o 
   5  -4   6      209.42      202.25      3.43 o 
   6  -4   6        0.65        0.59      0.35 o 
   7  -4   6        0.91        1.19      0.45 o 
   8  -4   6       10.90       12.82      0.98 o 
   9  -4   6       43.75       56.68      2.03 o 
  -9  -3   6      125.33      138.24      3.67 o 
  -8  -3   6       10.57       12.62      0.90 o 
  -7  -3   6        9.29        9.77      0.92 o 
  -6  -3   6      131.80      125.88      2.05 o 
  -5  -3   6        4.71        5.21      0.44 o 
  -4  -3   6      419.15      420.03      5.57 o 
  -3  -3   6       22.40       22.36      0.79 o 
  -2  -3   6       16.97       16.01      0.52 o 
  -1  -3   6      322.57      341.30      4.06 o 
   0  -3   6      176.33      163.82      3.00 o 
   1  -3   6       23.38       26.29      0.67 o 
   2  -3   6      353.83      379.76      4.88 o 
   3  -3   6       24.18       22.80      0.67 o 
   4  -3   6        0.14        0.73      0.25 o 
   5  -3   6     1362.40     1284.94     17.58 o 
   6  -3   6      130.94      125.67      2.44 o 
   7  -3   6        3.60        3.95      0.49 o 
   8  -3   6       13.49       13.08      0.95 o 
   9  -3   6        0.12       -0.54      0.54 o 
  10  -3   6        2.12        2.20      0.77 o 
  -9  -2   6        1.07        2.90      1.49 o 
  -8  -2   6      100.92      100.01      2.12 o 
  -7  -2   6       24.05       27.70      0.96 o 
  -6  -2   6        3.58        5.27      0.73 o 
  -5  -2   6       12.07       12.76      0.53 o 
  -4  -2   6      427.23      415.30      4.98 o 
  -3  -2   6       13.46       14.91      0.55 o 
  -2  -2   6      398.50      412.10      4.82 o 
  -1  -2   6       68.89       59.92      0.99 o 
   0  -2   6       60.23       58.92      1.12 o 
   1  -2   6     2029.59     2300.52     24.72 o 
   2  -2   6      602.56      726.25      8.08 o 
   3  -2   6      154.10      158.61      2.30 o 
   4  -2   6      148.27      136.47      2.09 o 
   5  -2   6      256.34      238.74      3.38 o 
   6  -2   6       42.52       43.78      1.12 o 
   7  -2   6      258.97      256.80      3.76 o 
   8  -2   6        6.42        4.64      0.61 o 
   9  -2   6        6.45        6.76      0.73 o 
  10  -2   6       32.35       40.30      1.75 o 
  -9  -1   6        0.35        0.37      0.65 o 
  -8  -1   6        2.53        2.27      0.51 o 
  -7  -1   6      343.42      333.13      4.42 o 
  -6  -1   6       15.87       14.56      0.76 o 
  -5  -1   6      147.68      146.25      2.54 o 
  -4  -1   6       24.43       24.33      0.69 o 
  -3  -1   6        0.61        3.47      0.39 o 
  -2  -1   6     1578.74     1699.70     17.06 o 
  -1  -1   6        4.87        4.81      0.27 o 
   0  -1   6       27.17       24.53      0.52 o 
   1  -1   6      190.78      206.06      2.50 o 
   2  -1   6      500.82      512.46      5.78 o 
   3  -1   6       92.50      107.23      1.65 o 
   4  -1   6      448.13      485.34      6.14 o 
   5  -1   6       58.31       51.60      1.09 o 
   6  -1   6      116.01      112.87      1.94 o 
   7  -1   6      626.71      610.03      8.90 o 
   8  -1   6        4.15        4.19      0.65 o 
   9  -1   6       29.80       31.08      1.25 o 
  10  -1   6       13.68       15.22      1.14 o 
  11  -1   6        1.28        2.00      0.91 o 
  -9   0   6        0.19        0.03      0.65 o 
  -8   0   6        0.27        0.63      0.61 o 
  -7   0   6       65.86       65.00      2.38 o 
  -6   0   6      457.48      438.42      5.46 o 
  -5   0   6       17.43       17.26      0.68 o 
  -4   0   6       41.46       38.27      0.81 o 
  -3   0   6       12.76       10.24      0.42 o 
  -2   0   6     1486.85     1600.96     16.08 o 
  -1   0   6      146.04      193.82      2.59 o 
   0   0   6      547.54      569.34      6.40 o 
   1   0   6      413.12      429.71      4.53 o 
   2   0   6        0.55        0.05      0.10 o 
   3   0   6      986.06     1191.38     13.09 o 
   4   0   6        5.81        6.92      0.36 o 
   5   0   6       93.83       75.87      2.45 o 
   6   0   6        1.25        1.57      0.32 o 
   7   0   6      345.73      330.08      5.34 o 
   8   0   6       49.91       49.49      1.29 o 
   9   0   6       23.90       25.54      1.13 o 
  10   0   6        0.76        1.04      0.67 o 
  11   0   6        7.35        7.18      1.00 o 
  -9   1   6        2.41        1.17      0.70 o 
  -8   1   6        2.42        1.59      0.62 o 
  -7   1   6        1.05        1.21      0.60 o 
  -6   1   6      108.71      109.42      2.24 o 
  -5   1   6      983.01      962.35     10.95 o 
  -4   1   6       13.18       12.78      0.49 o 
  -3   1   6       68.54       74.23      1.14 o 
  -2   1   6       31.41       24.03      0.46 o 
  -1   1   6        0.33        0.69      0.17 o 
   0   1   6      645.28      705.99      8.04 o 
   1   1   6      297.31      326.46      3.07 o 
   2   1   6      123.37      139.53      1.52 o 
   3   1   6      166.26      161.33      2.24 o 
   4   1   6       18.05       22.39      0.51 o 
   5   1   6       13.18       14.61      0.47 o 
   6   1   6      294.69      289.00      4.65 o 
   7   1   6      406.59      393.86      5.43 o 
   8   1   6       50.13       50.09      1.18 o 
   9   1   6      177.90      183.96      3.43 o 
  10   1   6        0.04       -0.49      0.49 o 
  11   1   6        9.94       12.54      1.14 o 
  -8   2   6        9.31       10.95      1.08 o 
  -7   2   6        1.80        1.52      0.63 o 
  -6   2   6       42.06       42.71      1.33 o 
  -5   2   6      110.63      110.68      1.95 o 
  -4   2   6      331.59      326.54      4.06 o 
  -3   2   6       26.26       28.45      0.71 o 
  -2   2   6        5.66        8.73      0.31 o 
  -1   2   6        4.76        6.40      0.30 o 
   0   2   6      888.02     1000.27     11.79 o 
   1   2   6      160.09      145.13      1.80 o 
   2   2   6       56.25       63.09      0.85 o 
   3   2   6      871.07      930.64      8.83 o 
   4   2   6       26.31       20.74      0.47 o 
   5   2   6      533.62      624.72      7.23 o 
   6   2   6        7.61        6.66      0.38 o 
   7   2   6       26.77       26.70      0.85 o 
   8   2   6       51.60       49.25      1.25 o 
   9   2   6       56.23       58.97      1.50 o 
  10   2   6        0.28       -0.46      0.53 o 
  11   2   6        8.25        8.68      1.06 o 
  -8   3   6       59.59       67.11      3.20 o 
  -7   3   6       17.33       18.40      1.19 o 
  -6   3   6       22.40       23.14      1.00 o 
  -5   3   6       34.39       32.62      0.97 o 
  -4   3   6       67.45       67.61      1.36 o 
  -3   3   6      908.65      893.52      9.30 o 
  -2   3   6       35.02       34.52      0.62 o 
  -1   3   6      144.88      158.98      1.89 o 
   0   3   6        6.76        4.01      0.21 o 
   1   3   6       55.78       77.90      1.04 o 
   2   3   6      404.60      415.70      7.53 o 
   3   3   6        0.85        0.34      0.10 o 
   4   3   6        2.29        1.45      0.15 o 
   5   3   6        0.45        0.21      0.17 o 
   6   3   6      114.52      124.72      1.55 o 
   7   3   6        1.64        2.40      0.50 o 
   8   3   6        0.93        0.73      0.50 o 
   9   3   6       44.82       44.97      1.41 o 
  10   3   6       35.24       32.62      1.86 o 
  11   3   6        3.83        3.64      0.90 o 
  -7   4   6       61.88       63.28      3.24 o 
  -6   4   6       27.92       33.55      1.42 o 
  -5   4   6        5.49        4.88      0.48 o 
  -4   4   6       35.77       37.20      0.99 o 
  -3   4   6      439.81      424.36      5.54 o 
  -2   4   6       50.30       44.42      0.91 o 
  -1   4   6        0.29       -0.01      0.12 o 
   0   4   6        4.27        2.45      0.17 o 
   1   4   6       21.72       28.38      0.51 o 
   2   4   6      222.92      242.14      2.83 o 
   3   4   6       10.40       10.97      0.30 o 
   4   4   6        3.54        4.67      0.23 o 
   5   4   6      342.87      348.25      3.71 o 
   6   4   6       48.07       43.67      1.48 o 
   7   4   6        0.51        1.10      0.37 o 
   8   4   6        1.09        0.57      0.38 o 
   9   4   6        0.60        0.88      0.46 o 
  10   4   6        2.41        2.92      0.78 o 
  11   4   6        0.57       -0.36      1.23 o 
  -7   5   6        2.04        1.10      0.66 o 
  -6   5   6       52.04       59.68      1.67 o 
  -5   5   6       82.75       81.81      1.89 o 
  -4   5   6       60.98       58.43      1.56 o 
  -3   5   6       57.60       54.23      1.30 o 
  -2   5   6       24.40       23.32      0.84 o 
  -1   5   6      280.87      272.33      3.04 o 
   0   5   6       15.66       16.13      0.50 o 
   1   5   6        2.02        2.91      0.20 o 
   2   5   6      135.66      132.45      1.80 o 
   3   5   6       26.53       34.41      0.67 o 
   4   5   6        7.06        8.59      0.30 o 
   5   5   6       11.81       11.30      0.50 o 
   6   5   6       31.75       31.35      1.06 o 
   7   5   6       47.69       45.87      1.34 o 
   8   5   6        4.75        5.84      0.61 o 
   9   5   6        2.94        2.99      0.59 o 
  10   5   6        0.05        0.28      0.53 o 
  11   5   6        3.26        3.10      0.78 o 
  -6   6   6        9.35        8.24      0.75 o 
  -5   6   6       38.03       41.53      1.75 o 
  -4   6   6       12.88       14.69      0.76 o 
  -3   6   6        1.55        1.69      0.37 o 
  -2   6   6       16.85       19.70      0.64 o 
  -1   6   6      530.50      520.10      6.53 o 
   0   6   6        6.39        5.16      0.31 o 
   1   6   6        9.26        9.29      0.32 o 
   2   6   6        4.76        5.26      0.50 o 
   3   6   6        2.30        2.82      0.32 o 
   4   6   6        9.22        9.32      0.37 o 
   5   6   6       18.36       18.68      0.82 o 
   6   6   6        1.14        0.73      0.26 o 
   7   6   6       10.54        9.53      0.69 o 
   8   6   6        1.79        1.50      0.65 o 
   9   6   6        0.31        0.70      0.48 o 
  10   6   6        2.59        2.68      0.63 o 
  11   6   6        0.03        1.31      1.01 o 
  -5   7   6        0.30       -0.18      0.59 o 
  -4   7   6       40.39       44.40      1.58 o 
  -3   7   6      101.37       98.36      2.39 o 
  -2   7   6       45.44       44.40      1.38 o 
  -1   7   6       36.41       34.73      0.94 o 
   0   7   6        3.89        3.79      0.35 o 
   1   7   6       46.03       43.21      1.03 o 
   2   7   6       23.15       23.37      0.67 o 
   3   7   6        8.26        7.86      0.41 o 
   4   7   6       65.36       67.19      1.11 o 
   5   7   6        4.42        3.62      0.38 o 
   6   7   6        3.62        2.68      0.43 o 
   7   7   6       12.36       13.96      0.94 o 
   8   7   6        0.12       -0.06      0.37 o 
   9   7   6        1.20        1.68      0.49 o 
  10   7   6        0.05        0.39      0.50 o 
  -4   8   6        9.12        8.15      0.81 o 
  -3   8   6        7.48        8.89      0.77 o 
  -2   8   6        3.41        2.92      0.54 o 
  -1   8   6        0.48        0.31      0.29 o 
   0   8   6        3.12        2.69      0.32 o 
   1   8   6      203.60      195.66      3.16 o 
   2   8   6       23.67       23.96      2.28 o 
   3   8   6       10.94       10.95      1.72 o 
   4   8   6        0.10        0.00      0.23 o 
   5   8   6        0.03        0.01      0.24 o 
   6   8   6        3.04        1.67      0.40 o 
   7   8   6        0.35       -0.05      0.51 o 
   8   8   6        0.06       -0.34      0.52 o 
   9   8   6        0.69        0.35      0.62 o 
  -3   9   6        3.67        3.02      0.61 o 
  -2   9   6       49.85       51.20      1.60 o 
  -1   9   6       14.73       16.94      0.94 o 
   0   9   6       19.25       20.76      0.69 o 
   1   9   6       23.32       22.30      0.72 o 
   2   9   6        0.19       -0.40      1.12 o 
   3   9   6       19.42       15.97      2.13 o 
   5   9   6        4.79        5.25      0.44 o 
   6   9   6        8.23        8.52      0.52 o 
   7   9   6       14.03       16.10      1.03 o 
   8   9   6        0.00       -0.53      0.53 o 
   9   9   6        2.28        3.60      0.83 o 
  -1  10   6       13.10       13.53      0.90 o 
   0  10   6        3.60        4.63      0.45 o 
   1  10   6        0.32        0.44      0.27 o 
   2  10   6        2.97        2.63      1.47 o 
   3  10   6       20.65       21.28      2.54 o 
   5  10   6        0.21        0.04      0.28 o 
   6  10   6        4.02        6.11      0.54 o 
   7  10   6       13.89       11.27      1.24 o 
   8  10   6        0.00       -0.36      0.82 o 
   1  11   6        0.39        0.86      0.56 o 
   2  11   6       11.22       10.46      2.12 o 
   3  11   6        3.62        4.37      1.82 o 
   5  11   6        3.25        2.49      0.37 o 
  -2 -11   7       38.57       40.70      1.65 o 
  -1 -11   7        7.25        6.47      0.87 o 
   0 -11   7       10.67       10.23      1.82 o 
  -5 -10   7        7.55        5.20      0.73 o 
  -4 -10   7        0.36        1.05      0.53 o 
  -3 -10   7        4.44        4.51      0.72 o 
  -2 -10   7        1.43        2.28      0.65 o 
  -1 -10   7        0.39        0.75      0.60 o 
   0 -10   7       11.83       12.83      0.97 o 
   1 -10   7        0.10       -0.32      0.51 o 
   2 -10   7        2.69        2.52      0.67 o 
   3 -10   7        3.46        2.86      0.73 o 
  -6  -9   7        1.95        1.33      0.62 o 
  -5  -9   7       23.42       23.87      1.24 o 
  -4  -9   7       13.10       13.80      0.94 o 
  -3  -9   7        3.46        2.33      1.07 o 
  -2  -9   7        0.07        0.64      0.49 o 
  -1  -9   7       36.85       43.77      1.60 o 
   0  -9   7      231.25      226.90      5.32 o 
   1  -9   7       19.18       20.93      0.83 o 
   2  -9   7       25.65       23.40      0.89 o 
   3  -9   7        3.47        4.10      0.51 o 
   4  -9   7        1.28        1.68      0.48 o 
   5  -9   7        3.19        2.24      0.51 o 
  -7  -8   7        6.04        5.03      0.83 o 
  -6  -8   7        0.03        0.47      0.52 o 
  -5  -8   7        3.47        5.09      0.68 o 
  -4  -8   7       73.37       77.99      2.80 o 
  -3  -8   7        0.87       -0.05      0.45 o 
  -2  -8   7        2.43        2.10      0.52 o 
  -1  -8   7       15.75       15.91      1.61 o 
   0  -8   7       49.40       43.99      1.51 o 
   1  -8   7        0.90        0.91      0.54 o 
   2  -8   7        4.79        4.15      0.68 o 
   3  -8   7       42.31       38.54      1.31 o 
   4  -8   7       34.74       34.49      1.29 o 
   5  -8   7       17.05       20.18      1.08 o 
   6  -8   7       14.18       16.94      1.04 o 
  -8  -7   7        4.61        6.10      1.16 o 
  -7  -7   7        6.69        4.59      0.97 o 
  -6  -7   7        5.61        3.68      0.71 o 
  -5  -7   7        9.33        8.88      0.71 o 
  -4  -7   7        0.14        0.04      0.44 o 
  -3  -7   7       27.28       27.84      1.04 o 
  -2  -7   7        2.02        3.12      0.47 o 
  -1  -7   7        6.43        8.43      0.60 o 
   0  -7   7        3.94        5.77      0.54 o 
   1  -7   7      138.71      150.94      2.78 o 
   2  -7   7      371.99      366.14      6.46 o 
   3  -7   7       39.46       39.86      1.46 o 
   4  -7   7        0.78        0.79      0.42 o 
   5  -7   7       27.38       27.69      1.21 o 
   6  -7   7        5.97        5.32      0.69 o 
   7  -7   7        0.17        0.05      0.67 o 
  -8  -6   7        2.09        2.96      0.95 o 
  -7  -6   7       18.33       16.37      1.15 o 
  -6  -6   7        0.01        0.22      0.45 o 
  -5  -6   7        6.36        4.45      0.57 o 
  -4  -6   7        0.36       -0.42      0.42 o 
  -3  -6   7        0.52        0.37      0.33 o 
  -2  -6   7      454.58      476.32      7.00 o 
  -1  -6   7        1.74        0.44      0.35 o 
   0  -6   7        9.55        8.03      0.55 o 
   1  -6   7       24.67       25.83      1.05 o 
   2  -6   7       89.88       82.06      2.04 o 
   3  -6   7       11.16       10.17      0.92 o 
   4  -6   7       15.27       12.09      1.21 o 
   5  -6   7       10.91        8.31      0.65 o 
   6  -6   7       10.20       12.80      0.77 o 
   7  -6   7       48.28       56.89      2.11 o 
   8  -6   7       14.11       16.43      1.33 o 
  -8  -5   7        0.14        0.35      0.65 o 
  -7  -5   7        0.95        0.85      0.60 o 
  -6  -5   7       34.19       34.67      1.27 o 
  -5  -5   7       27.09       27.14      1.06 o 
  -4  -5   7        0.01       -0.26      0.39 o 
  -3  -5   7        8.60        8.30      0.46 o 
  -2  -5   7        0.83        0.50      0.27 o 
  -1  -5   7       44.44       53.38      1.02 o 
   0  -5   7       18.76       22.54      0.72 o 
   1  -5   7       40.26       38.02      0.97 o 
   2  -5   7        7.05        7.48      0.52 o 
   3  -5   7      795.97      791.26     11.13 o 
   4  -5   7      317.85      309.28      4.87 o 
   5  -5   7        0.12       -0.05      0.41 o 
   6  -5   7        4.73        4.82      0.55 o 
   7  -5   7       59.33       60.73      1.97 o 
   8  -5   7       16.03       14.60      1.08 o 
   9  -5   7        1.65        0.89      0.66 o 
  -8  -4   7       22.59       22.75      1.43 o 
  -7  -4   7        0.00        0.42      0.60 o 
  -6  -4   7        4.60        4.85      0.62 o 
  -5  -4   7      181.28      178.01      2.88 o 
  -4  -4   7        0.04        0.21      0.37 o 
  -3  -4   7       15.09       14.36      0.70 o 
  -2  -4   7        0.02       -0.07      0.17 o 
  -1  -4   7       17.57       19.46      0.45 o 
   0  -4   7     1031.57     1149.66     12.65 o 
   1  -4   7       49.82       43.57      0.88 o 
   2  -4   7       45.46       42.90      0.88 o 
   3  -4   7       30.32       28.01      0.79 o 
   4  -4   7      374.50      351.76      5.36 o 
   5  -4   7       13.68       12.34      0.72 o 
   6  -4   7        2.00        2.72      0.50 o 
   7  -4   7        8.49        7.66      0.79 o 
   8  -4   7        1.18        1.63      0.62 o 
   9  -4   7       22.01       24.64      1.36 o 
  -9  -3   7       23.65       22.58      1.51 o 
  -8  -3   7      121.76      124.91      2.78 o 
  -7  -3   7        0.16       -0.37      0.47 o 
  -6  -3   7        6.76        6.97      0.60 o 
  -5  -3   7       69.63       65.26      1.52 o 
  -4  -3   7       54.14       59.51      1.33 o 
  -3  -3   7        5.94        7.30      0.56 o 
  -2  -3   7       20.10       16.40      0.53 o 
  -1  -3   7       44.11       40.98      1.05 o 
   0  -3   7        1.82        0.42      0.19 o 
   1  -3   7        7.85       11.75      0.51 o 
   2  -3   7        0.03       -0.05      0.15 o 
   3  -3   7       76.04       71.70      1.50 o 
   4  -3   7      162.68      151.42      2.65 o 
   5  -3   7      837.70      821.22     11.56 o 
   6  -3   7       57.51       55.82      1.48 o 
   7  -3   7        0.27       -0.20      0.41 o 
   8  -3   7        7.73        9.18      0.87 o 
   9  -3   7       29.22       33.90      1.57 o 
  10  -3   7        0.31       -0.31      0.64 o 
  -9  -2   7        8.04       11.13      1.41 o 
  -8  -2   7       12.99       15.53      1.02 o 
  -7  -2   7      136.76      129.74      2.47 o 
  -6  -2   7       35.01       33.36      1.09 o 
  -5  -2   7       14.67       14.33      0.63 o 
  -4  -2   7       53.91       51.43      1.26 o 
  -3  -2   7      433.78      440.35      5.23 o 
  -2  -2   7       14.88       10.35      0.44 o 
  -1  -2   7       20.18       25.19      0.62 o 
   0  -2   7       17.37       19.58      0.52 o 
   1  -2   7       27.82       29.64      0.71 o 
   2  -2   7      913.05     1029.07     12.47 o 
   3  -2   7      224.74      240.47      3.30 o 
   4  -2   7        2.82        2.49      0.31 o 
   5  -2   7       33.42       29.43      0.85 o 
   6  -2   7      219.01      210.71      3.16 o 
   7  -2   7        2.07        3.08      0.63 o 
   8  -2   7       17.97       17.24      0.91 o 
   9  -2   7        0.66        0.61      0.52 o 
  10  -2   7        3.93        6.05      1.73 o 
  -9  -1   7        0.01        0.04      0.73 o 
  -8  -1   7        0.39        0.32      0.57 o 
  -7  -1   7       66.08       64.83      1.63 o 
  -6  -1   7      391.86      380.90      5.40 o 
  -5  -1   7        0.63        0.29      0.33 o 
  -4  -1   7       16.12       17.48      0.62 o 
  -3  -1   7       73.99       75.41      1.28 o 
  -2  -1   7      116.38      125.65      1.64 o 
  -1  -1   7       59.45       63.55      1.06 o 
   0  -1   7       90.96       69.16      1.02 o 
   1  -1   7       27.22       20.99      0.57 o 
   2  -1   7       52.97       41.50      0.84 o 
   3  -1   7        1.21        0.76      0.21 o 
   4  -1   7       46.47       47.98      1.00 o 
   5  -1   7      122.49      127.46      2.04 o 
   6  -1   7      150.53      138.99      2.39 o 
   7  -1   7      346.29      344.72      5.43 o 
   8  -1   7        6.65        7.72      0.67 o 
   9  -1   7        0.19       -0.18      0.48 o 
  10  -1   7        2.66        3.48      0.78 o 
  -8   0   7        5.93        5.90      0.79 o 
  -7   0   7       59.16       58.81      1.71 o 
  -6   0   7       25.06       26.18      1.01 o 
  -5   0   7        9.72        7.48      0.55 o 
  -4   0   7       46.07       43.10      1.07 o 
  -3   0   7      195.56      189.75      2.80 o 
  -2   0   7       38.07       35.03      0.70 o 
  -1   0   7      373.84      395.14      4.62 o 
   0   0   7      378.73      366.76      4.27 o 
   1   0   7        0.10        0.13      0.11 o 
   2   0   7      139.39      180.38      2.17 o 
   3   0   7        0.00       -0.04      0.12 o 
   4   0   7      155.12      185.20      2.90 o 
   5   0   7      140.75      139.88      2.44 o 
   6   0   7        8.27        7.21      0.53 o 
   7   0   7        1.39        1.86      0.52 o 
   8   0   7        4.56        4.96      0.61 o 
   9   0   7        0.02       -0.39      0.49 o 
  10   0   7        9.73        9.23      0.97 o 
  11   0   7        1.03        0.32      0.65 o 
  -8   1   7       10.21       11.96      0.98 o 
  -7   1   7        7.40        7.26      0.78 o 
  -6   1   7        0.23        1.08      0.47 o 
  -5   1   7        0.16       -0.35      0.35 o 
  -4   1   7      280.66      265.40      3.41 o 
  -3   1   7       44.34       38.88      0.74 o 
  -2   1   7      228.44      242.45      2.78 o 
  -1   1   7       27.98       34.35      0.75 o 
   0   1   7      258.18      311.51      3.20 o 
   1   1   7        1.81        1.64      0.15 o 
   2   1   7      494.55      516.12      5.04 o 
   3   1   7       14.28       25.82      0.48 o 
   4   1   7       80.31       72.15      1.05 o 
   5   1   7       63.54       68.76      1.13 o 
   6   1   7       34.42       34.17      0.88 o 
   7   1   7      136.03      129.20      2.45 o 
   8   1   7        1.27        1.36      0.46 o 
   9   1   7      108.75      106.52      2.71 o 
  10   1   7       32.90       34.69      1.58 o 
  11   1   7        2.24        3.11      1.40 o 
  -8   2   7        5.11        7.18      1.30 o 
  -7   2   7       59.81       62.25      2.11 o 
  -6   2   7        4.95        4.98      0.81 o 
  -5   2   7       80.29       81.84      1.86 o 
  -4   2   7      227.58      223.39      2.97 o 
  -3   2   7       13.12       11.13      0.51 o 
  -2   2   7       46.64       51.45      0.82 o 
  -1   2   7      128.36      127.16      2.14 o 
   0   2   7       54.61       54.32      0.88 o 
   1   2   7      353.66      370.82      4.27 o 
   2   2   7       92.46       90.86      1.17 o 
   3   2   7      258.82      276.76      2.92 o 
   4   2   7        9.65       11.73      0.38 o 
   5   2   7       35.44       28.11      0.67 o 
   6   2   7       65.84       62.10      1.40 o 
   7   2   7       71.26       72.22      2.03 o 
   8   2   7        5.46        5.50      0.69 o 
   9   2   7        9.12        9.31      0.74 o 
  10   2   7        0.46        0.98      0.75 o 
  11   2   7        1.72        2.88      0.99 o 
  -7   3   7        1.31        1.15      0.68 o 
  -6   3   7       68.19       72.00      1.85 o 
  -5   3   7        5.62        5.52      0.61 o 
  -4   3   7        5.60        6.55      0.48 o 
  -3   3   7        5.61        5.02      0.42 o 
  -2   3   7      146.89      134.28      1.63 o 
  -1   3   7      414.02      412.80      4.47 o 
   0   3   7       49.44       47.83      1.02 o 
   1   3   7      203.27      204.36      2.67 o 
   2   3   7       84.47      110.92      1.57 o 
   3   3   7        1.55        2.11      0.18 o 
   4   3   7       39.55       38.73      0.61 o 
   5   3   7        8.02        8.19      0.33 o 
   6   3   7      260.14      257.82      3.53 o 
   7   3   7       17.89       15.34      0.82 o 
   8   3   7       29.85       27.44      1.18 o 
   9   3   7        0.79        0.60      0.52 o 
  10   3   7        0.14       -0.32      0.49 o 
  11   3   7        9.10        7.16      1.18 o 
  -7   4   7        2.94        5.03      1.19 o 
  -6   4   7        8.95        9.21      1.14 o 
  -5   4   7       16.84       17.90      0.86 o 
  -4   4   7       13.50       14.97      0.70 o 
  -3   4   7      118.00      115.87      2.70 o 
  -2   4   7      117.90      114.43      1.54 o 
  -1   4   7       61.52       53.41      0.86 o 
   0   4   7       37.07       34.37      0.67 o 
   1   4   7      371.63      380.88      4.38 o 
   2   4   7        0.15        0.32      0.14 o 
   3   4   7      141.71      142.37      1.89 o 
   4   4   7      118.51      115.42      1.52 o 
   5   4   7       48.01       43.71      0.96 o 
   6   4   7       12.10        9.79      0.53 o 
   7   4   7       57.12       54.33      1.54 o 
   8   4   7        0.03        0.06      0.36 o 
   9   4   7       20.91       24.00      1.19 o 
  10   4   7        2.99        2.13      0.65 o 
  11   4   7        0.06       -0.31      0.76 o 
  -6   5   7        6.91        6.29      0.80 o 
  -5   5   7       16.47       16.36      0.85 o 
  -4   5   7       27.33       28.55      1.19 o 
  -3   5   7        5.10        4.37      0.45 o 
  -2   5   7        1.29        1.60      0.36 o 
  -1   5   7       72.80       71.05      1.25 o 
   0   5   7       61.85       54.50      0.89 o 
   1   5   7      170.71      173.58      2.39 o 
   2   5   7      132.49      133.00      2.04 o 
   3   5   7       52.63       51.81      1.17 o 
   4   5   7        0.05       -0.01      0.14 o 
   5   5   7       69.48       71.69      0.99 o 
   6   5   7       26.26       23.41      0.76 o 
   7   5   7       16.22       15.91      0.85 o 
   8   5   7        0.04       -0.38      0.38 o 
   9   5   7        0.01       -0.29      0.56 o 
  10   5   7       17.34       18.19      1.13 o 
  11   5   7        1.23        1.50      1.04 o 
  -6   6   7        0.79        0.79      0.61 o 
  -5   6   7        9.58       10.30      0.76 o 
  -4   6   7       11.76       12.88      0.74 o 
  -3   6   7        3.32        3.57      0.45 o 
  -2   6   7       27.41       27.59      0.86 o 
  -1   6   7       10.03       10.48      0.38 o 
   0   6   7       36.77       35.32      0.89 o 
   1   6   7       32.26       28.27      0.64 o 
   2   6   7       15.84       14.98      0.42 o 
   3   6   7       23.09       21.02      0.78 o 
   4   6   7       46.24       45.61      0.92 o 
   5   6   7      122.60      123.49      2.34 o 
   6   6   7       12.81        9.98      0.48 o 
   7   6   7       36.56       34.18      1.12 o 
   8   6   7        2.77        3.19      1.03 o 
   9   6   7        4.85        4.49      0.63 o 
  10   6   7        1.52        0.92      0.57 o 
  -5   7   7        7.78        8.66      0.71 o 
  -4   7   7       15.11       14.10      0.97 o 
  -3   7   7       16.39       15.65      0.93 o 
  -2   7   7        0.46        0.92      0.43 o 
  -1   7   7       26.46       26.28      1.24 o 
   0   7   7        0.43        0.83      0.26 o 
   1   7   7       13.65       12.64      0.53 o 
   2   7   7       44.38       42.37      0.75 o 
   3   7   7       53.93       54.52      0.99 o 
   4   7   7        1.94        1.52      0.23 o 
   5   7   7        1.11        1.94      0.41 o 
   6   7   7      130.03      131.66      2.57 o 
   7   7   7        0.25       -0.48      0.48 o 
   8   7   7        1.30        1.10      0.41 o 
   9   7   7        0.49        0.69      0.46 o 
  10   7   7        1.10        0.80      0.53 o 
  -4   8   7        1.69        2.25      0.63 o 
  -3   8   7       11.92       11.91      0.87 o 
  -2   8   7        7.16        9.61      0.73 o 
  -1   8   7        3.15        2.91      0.47 o 
   0   8   7        6.27        6.66      0.37 o 
   1   8   7        1.71        2.21      0.27 o 
   2   8   7       12.76       10.82      0.40 o 
   3   8   7       17.80       14.72      1.92 o 
   4   8   7       12.67       13.62      0.48 o 
   5   8   7        3.93        2.90      0.37 o 
   6   8   7       88.93       90.43      1.91 o 
   7   8   7        0.50       -0.53      0.53 o 
   8   8   7        0.01       -0.49      0.49 o 
   9   8   7        9.19        9.40      1.02 o 
  -2   9   7       10.08       11.16      0.81 o 
  -1   9   7        5.90        7.22      1.09 o 
   0   9   7        0.23        0.36      0.29 o 
   1   9   7       15.31       16.27      0.77 o 
   2   9   7        2.52        0.19      1.12 o 
   3   9   7        9.36        7.69      1.68 o 
   5   9   7        0.10        0.11      0.24 o 
   6   9   7        1.92        2.49      0.48 o 
   7   9   7        0.80        0.48      0.50 o 
   8   9   7       40.92       42.70      1.82 o 
  -1  10   7       13.52       12.81      0.81 o 
   0  10   7        4.82        5.31      0.58 o 
   1  10   7        2.46        1.97      0.42 o 
   2  10   7        0.33        1.86      1.34 o 
   3  10   7        0.13       -0.33      1.25 o 
   5  10   7        9.33       10.24      0.63 o 
   6  10   7        0.00        0.33      0.46 o 
   7  10   7        0.03        0.48      0.81 o 
   2  11   7        0.01        0.64      1.37 o 
   3  11   7        1.30        2.70      1.57 o 
   5  11   7        7.42        6.69      0.47 o 
  -4 -10   8        0.10        0.15      0.50 o 
  -3 -10   8        0.05        1.02      0.70 o 
  -2 -10   8        8.51       12.83      1.18 o 
  -1 -10   8       30.91       26.52      1.39 o 
   0 -10   8        3.11        3.52      0.74 o 
   1 -10   8        0.04        0.26      0.90 o 
   2 -10   8        4.45        3.77      0.76 o 
  -5  -9   8        9.18        9.07      0.90 o 
  -4  -9   8        0.15       -0.48      0.48 o 
  -3  -9   8        0.59        0.58      0.67 o 
  -2  -9   8       14.68       15.45      1.00 o 
  -1  -9   8       11.68       14.28      1.01 o 
   0  -9   8      118.72      126.58      3.33 o 
   1  -9   8       35.84       36.29      2.89 o 
   2  -9   8        3.37        2.55      0.48 o 
   3  -9   8       22.25       22.46      0.98 o 
   4  -9   8       46.35       44.51      1.60 o 
  -6  -8   8        0.80        0.70      0.65 o 
  -5  -8   8        4.17        2.41      0.62 o 
  -4  -8   8        0.01        1.13      0.90 o 
  -3  -8   8       75.34       77.50      2.77 o 
  -2  -8   8        4.52        4.18      0.92 o 
  -1  -8   8       22.15       21.60      1.52 o 
   0  -8   8      121.18      125.92      3.43 o 
   1  -8   8       54.32       46.37      1.67 o 
   2  -8   8        0.04        0.05      0.55 o 
   3  -8   8        3.17        4.48      0.85 o 
   4  -8   8        6.59        7.59      1.10 o 
   5  -8   8        0.38       -0.18      0.51 o 
   6  -8   8       16.50       17.34      1.28 o 
  -7  -7   8       36.07       34.52      4.10 o 
  -6  -7   8        4.13        5.34      0.79 o 
  -5  -7   8        2.19        3.41      0.64 o 
  -4  -7   8        0.00       -0.17      0.54 o 
  -3  -7   8       23.29       26.69      1.22 o 
  -2  -7   8        0.04        0.25      0.36 o 
  -1  -7   8       12.99       15.93      0.79 o 
   0  -7   8       16.87       19.27      0.86 o 
   1  -7   8       49.17       50.77      1.64 o 
   2  -7   8      430.00      435.47      7.59 o 
   3  -7   8       26.38       29.57      1.28 o 
   4  -7   8        1.55        0.07      0.51 o 
   5  -7   8        7.77        7.76      0.76 o 
   6  -7   8       29.95       31.14      1.37 o 
   7  -7   8        6.16        6.69      0.96 o 
  -7  -6   8        0.82        0.38      0.66 o 
  -6  -6   8       23.64       24.47      1.33 o 
  -5  -6   8        3.25        5.68      0.64 o 
  -4  -6   8        0.68        1.70      0.53 o 
  -3  -6   8        1.55        2.09      0.52 o 
  -2  -6   8        4.66        5.08      0.51 o 
  -1  -6   8      103.68      104.60      2.09 o 
   0  -6   8        0.40       -0.41      0.51 o 
   1  -6   8       48.68       44.24      1.56 o 
   2  -6   8      565.42      564.16      9.44 o 
   3  -6   8      180.39      168.49      3.50 o 
   4  -6   8       15.13       15.61      0.96 o 
   5  -6   8       41.46       46.09      1.63 o 
   6  -6   8        7.59        8.40      1.34 o 
   7  -6   8        3.19        3.31      0.73 o 
   8  -6   8        2.25        2.10      0.69 o 
  -8  -5   8        0.08        0.23      0.76 o 
  -7  -5   8        2.80        2.55      0.73 o 
  -6  -5   8        6.94        6.70      0.85 o 
  -5  -5   8      109.67      114.45      3.64 o 
  -4  -5   8        6.53        7.14      1.14 o 
  -3  -5   8        0.11       -0.29      0.29 o 
  -2  -5   8       55.36       48.53      1.11 o 
  -1  -5   8       71.42       71.25      1.40 o 
   0  -5   8        8.34       10.66      0.61 o 
   1  -5   8        1.93        0.81      0.34 o 
   2  -5   8       29.81       32.49      1.04 o 
   3  -5   8      233.42      231.53      3.83 o 
   4  -5   8      186.82      177.98      3.17 o 
   5  -5   8       10.67       10.73      0.90 o 
   6  -5   8       11.56       10.81      0.89 o 
   7  -5   8       25.50       25.15      1.30 o 
   8  -5   8        9.99       10.01      0.95 o 
  -8  -4   8       22.41       23.11      1.45 o 
  -7  -4   8        0.43        0.61      0.64 o 
  -6  -4   8       25.63       25.33      1.32 o 
  -5  -4   8        3.86        4.48      0.59 o 
  -4  -4   8       41.81       43.34      1.42 o 
  -3  -4   8        0.36       -0.39      0.39 o 
  -2  -4   8        3.03        2.57      0.29 o 
  -1  -4   8        0.80        0.74      0.20 o 
   0  -4   8        1.67        1.34      0.25 o 
   1  -4   8      142.16      151.24      2.10 o 
   2  -4   8       17.33       15.19      0.95 o 
   3  -4   8       65.52       60.74      1.44 o 
   4  -4   8      354.70      329.99      5.13 o 
   5  -4   8        1.49        1.82      0.61 o 
   6  -4   8        5.52        6.27      0.72 o 
   7  -4   8       20.57       19.23      1.41 o 
   8  -4   8       38.84       40.95      1.66 o 
   9  -4   8       14.23       15.72      1.18 o 
  -8  -3   8       16.23       15.52      1.42 o 
  -7  -3   8       24.74       26.08      1.47 o 
  -6  -3   8        0.05       -0.19      0.40 o 
  -5  -3   8        1.68        1.72      0.51 o 
  -4  -3   8       22.25       21.59      0.83 o 
  -3  -3   8      220.62      229.55      3.35 o 
  -2  -3   8       42.70       38.06      0.81 o 
  -1  -3   8       19.68       22.49      0.58 o 
   0  -3   8      138.52      128.23      2.50 o 
   1  -3   8       83.66       94.19      1.60 o 
   2  -3   8       35.77       35.35      0.86 o 
   3  -3   8        1.67        1.45      0.34 o 
   4  -3   8       33.99       35.92      0.94 o 
   5  -3   8       30.78       30.21      1.05 o 
   6  -3   8      100.10       98.30      2.12 o 
   7  -3   8       52.73       54.80      1.87 o 
   8  -3   8        0.08        0.51      0.54 o 
   9  -3   8        6.57        5.44      0.84 o 
  10  -3   8        0.20        0.05      0.67 o 
  -8  -2   8        2.29        2.11      0.75 o 
  -7  -2   8       20.02       20.57      0.99 o 
  -6  -2   8       11.55       12.45      0.76 o 
  -5  -2   8        7.42        6.90      0.58 o 
  -4  -2   8       64.59       63.39      1.26 o 
  -3  -2   8        1.35        0.85      0.28 o 
  -2  -2   8       25.66       27.32      0.66 o 
  -1  -2   8       21.80       20.83      0.60 o 
   0  -2   8       12.68        9.56      0.40 o 
   1  -2   8        3.63        2.16      0.27 o 
   2  -2   8      129.86      109.00      1.76 o 
   3  -2   8       13.26       12.48      0.52 o 
   4  -2   8       11.14       14.48      0.73 o 
   5  -2   8       60.48       54.55      1.21 o 
   6  -2   8      201.95      184.59      3.25 o 
   7  -2   8       13.25       12.16      0.92 o 
   8  -2   8        4.90        5.92      0.80 o 
   9  -2   8       26.08       27.56      1.24 o 
  10  -2   8        8.93        7.98      1.16 o 
  -8  -1   8        0.04       -0.16      0.57 o 
  -7  -1   8        7.57        7.84      0.84 o 
  -6  -1   8        3.54        3.07      0.56 o 
  -5  -1   8        4.90        4.61      0.68 o 
  -4  -1   8       22.97       20.60      0.78 o 
  -3  -1   8        9.98       12.31      0.70 o 
  -2  -1   8        0.91        0.77      0.22 o 
  -1  -1   8      370.60      392.32      4.66 o 
   0  -1   8       76.67       71.11      1.17 o 
   1  -1   8        0.11        0.67      0.22 o 
   2  -1   8      346.72      328.07      4.30 o 
   3  -1   8        0.20       -0.19      0.19 o 
   4  -1   8        0.02        0.36      0.23 o 
   5  -1   8       11.52       14.51      0.60 o 
   6  -1   8        1.58        1.66      0.36 o 
   7  -1   8        1.89        1.46      0.44 o 
   8  -1   8        7.31        6.72      0.80 o 
   9  -1   8       12.45       13.31      0.91 o 
  10  -1   8        1.19        1.38      0.70 o 
  -8   0   8        9.89        8.34      0.88 o 
  -7   0   8        1.40        0.94      0.54 o 
  -6   0   8        0.95        1.68      0.56 o 
  -5   0   8       21.64       22.36      0.81 o 
  -4   0   8       45.17       41.17      1.10 o 
  -3   0   8       11.66        9.20      0.58 o 
  -2   0   8       96.53       92.87      2.16 o 
  -1   0   8       64.49       64.37      1.01 o 
   0   0   8       73.67       70.72      1.05 o 
   1   0   8       15.93       13.16      0.38 o 
   2   0   8       82.80       93.22      1.26 o 
   3   0   8       30.95       32.96      0.70 o 
   4   0   8       56.99       49.97      1.43 o 
   5   0   8        4.82        5.48      0.48 o 
   6   0   8       20.40       19.05      0.81 o 
   7   0   8       21.82       22.62      0.93 o 
   8   0   8       31.02       26.37      1.27 o 
   9   0   8        7.79        7.73      0.84 o 
  10   0   8       10.06       11.17      1.05 o 
  11   0   8        1.23        0.63      0.72 o 
  -8   1   8        2.20        1.91      0.67 o 
  -7   1   8        0.80       -0.28      0.56 o 
  -6   1   8       16.84       15.21      1.48 o 
  -5   1   8       13.83       13.18      0.71 o 
  -4   1   8       55.19       52.40      1.42 o 
  -3   1   8        9.81        8.19      0.56 o 
  -2   1   8      108.64      114.38      1.46 o 
  -1   1   8        3.34        3.48      0.26 o 
   0   1   8        3.03        3.86      0.25 o 
   1   1   8      109.92      127.31      1.54 o 
   2   1   8       60.33       66.63      1.30 o 
   3   1   8        4.08        4.72      0.24 o 
   4   1   8      305.09      301.95      3.62 o 
   5   1   8        6.54        7.19      0.37 o 
   6   1   8       10.71        9.95      0.59 o 
   7   1   8       26.85       29.32      1.02 o 
   8   1   8        0.36       -0.11      0.43 o 
   9   1   8        1.63        2.14      0.63 o 
  10   1   8        2.80        3.80      0.77 o 
  11   1   8        0.44        1.07      0.70 o 
  -7   2   8       52.69       54.88      2.06 o 
  -6   2   8        0.06       -0.51      0.51 o 
  -5   2   8        5.28        6.57      0.62 o 
  -4   2   8        0.49        0.39      0.40 o 
  -3   2   8       18.34       14.87      0.60 o 
  -2   2   8       83.06       80.89      1.32 o 
  -1   2   8        0.20        0.22      0.18 o 
   0   2   8      181.51      200.36      2.54 o 
   1   2   8      214.90      201.76      2.34 o 
   2   2   8      125.64      130.43      1.68 o 
   3   2   8        0.05        0.26      0.15 o 
   4   2   8       41.11       36.86      0.64 o 
   5   2   8       10.49        9.33      0.42 o 
   6   2   8        6.93        4.84      0.44 o 
   7   2   8       57.62       54.11      2.01 o 
   8   2   8        0.39       -0.18      0.44 o 
   9   2   8        0.30        0.05      0.74 o 
  10   2   8        0.21        0.35      1.06 o 
  11   2   8        0.01       -0.36      0.81 o 
  -7   3   8        0.19       -1.01      1.16 o 
  -6   3   8        0.16        0.53      0.50 o 
  -5   3   8       57.17       61.76      2.14 o 
  -4   3   8       16.11       14.85      0.66 o 
  -3   3   8        0.03        0.10      0.30 o 
  -2   3   8      245.01      243.73      3.38 o 
  -1   3   8       30.30       25.47      0.59 o 
   0   3   8        3.01        2.88      0.25 o 
   1   3   8        2.66        3.54      0.24 o 
   2   3   8      126.49      131.95      1.73 o 
   3   3   8       13.40       13.96      0.45 o 
   4   3   8        4.46        4.96      0.25 o 
   5   3   8        8.95        8.96      0.36 o 
   6   3   8      152.27      145.93      2.94 o 
   7   3   8       41.20       35.96      1.47 o 
   8   3   8       12.50       14.44      1.02 o 
   9   3   8        5.98        6.10      0.72 o 
  10   3   8        2.98        2.80      0.95 o 
  11   3   8        4.93        5.20      1.08 o 
  -6   4   8       19.47       16.56      1.12 o 
  -5   4   8       68.60       72.00      2.65 o 
  -4   4   8       13.53       14.02      0.97 o 
  -3   4   8       20.24       18.39      0.71 o 
  -2   4   8       31.40       30.34      0.81 o 
  -1   4   8       59.00       44.19      0.95 o 
   0   4   8       68.75       70.66      1.22 o 
   1   4   8       46.49       40.63      0.71 o 
   2   4   8        0.53        0.33      0.20 o 
   3   4   8      628.04      623.22      9.14 o 
   4   4   8       43.45       43.28      0.71 o 
   5   4   8       51.32       48.82      0.95 o 
   6   4   8       80.00       78.37      1.85 o 
   7   4   8        0.58        0.78      0.45 o 
   8   4   8        0.03        0.29      0.45 o 
   9   4   8       13.63       14.07      0.97 o 
  10   4   8        3.84        3.32      0.70 o 
  11   4   8        0.71        0.42      0.78 o 
  -6   5   8        2.91        2.71      0.74 o 
  -5   5   8        0.00       -0.20      0.53 o 
  -4   5   8        1.24        3.03      0.51 o 
  -3   5   8       55.94       56.48      1.40 o 
  -2   5   8        2.79        3.13      0.40 o 
  -1   5   8        5.72        8.87      0.51 o 
   0   5   8       65.66       62.07      1.12 o 
   1   5   8       91.59       85.48      1.23 o 
   2   5   8        2.73        2.50      0.26 o 
   3   5   8       57.23       56.17      1.09 o 
   4   5   8      167.67      172.86      2.12 o 
   5   5   8      149.72      154.96      2.19 o 
   6   5   8      124.36      117.77      2.40 o 
   7   5   8       10.01       10.32      0.69 o 
   8   5   8       16.96       15.53      1.00 o 
   9   5   8        0.04       -0.06      0.47 o 
  10   5   8        4.05        4.43      0.73 o 
  11   5   8        0.83        1.64      0.67 o 
  -5   6   8       22.63       21.51      1.14 o 
  -4   6   8       26.49       25.87      1.55 o 
  -3   6   8      103.40      106.24      2.55 o 
  -2   6   8       22.20       20.10      0.78 o 
  -1   6   8        6.29        5.32      0.35 o 
   0   6   8        4.47        3.68      0.36 o 
   1   6   8      222.97      204.38      3.17 o 
   2   6   8        2.46        2.55      0.27 o 
   3   6   8       16.64       15.53      0.50 o 
   4   6   8        0.03       -0.20      0.24 o 
   5   6   8      322.70      319.80      7.05 o 
   6   6   8       27.45       22.29      0.82 o 
   7   6   8       23.54       23.62      0.95 o 
   8   6   8        2.65        4.15      0.56 o 
   9   6   8        4.98        4.08      0.64 o 
  10   6   8       15.57       16.49      1.04 o 
  -4   7   8        0.26        0.27      0.63 o 
  -3   7   8        1.85        4.00      0.65 o 
  -2   7   8        0.64        0.64      0.46 o 
  -1   7   8       27.16       27.87      1.07 o 
   0   7   8        9.12        9.68      0.51 o 
   1   7   8       17.75       15.55      0.58 o 
   2   7   8       82.91       78.38      1.62 o 
   3   7   8       15.66       15.67      0.56 o 
   4   7   8       29.72       30.14      0.89 o 
   5   7   8        1.66        1.25      0.35 o 
   6   7   8      180.47      178.27      4.12 o 
   7   7   8        7.84        4.93      0.78 o 
   8   7   8        3.42        3.68      0.75 o 
   9   7   8        3.35        2.98      0.76 o 
  10   7   8       14.00       18.67      1.42 o 
  -3   8   8        2.89        2.68      0.61 o 
  -2   8   8       50.12       55.38      1.73 o 
  -1   8   8       29.48       30.03      1.15 o 
   0   8   8       33.39       30.55      0.88 o 
   1   8   8        4.33        4.71      0.37 o 
   2   8   8        4.35        4.55      0.47 o 
   3   8   8       50.49       46.60      1.00 o 
   4   8   8        1.31        1.17      0.27 o 
   5   8   8       47.02       48.83      1.33 o 
   6   8   8       40.97       40.15      1.47 o 
   7   8   8       79.54       78.95      2.39 o 
   8   8   8        2.26        0.57      0.73 o 
   9   8   8        5.74        7.72      0.97 o 
  -2   9   8        2.93        3.29      0.79 o 
  -1   9   8        0.08        0.44      0.46 o 
   0   9   8        0.56        0.53      0.38 o 
   1   9   8        0.14        0.33      0.27 o 
   2   9   8        7.92        7.90      0.56 o 
   3   9   8        9.46        8.16      0.88 o 
   4   9   8       20.90       21.27      0.95 o 
   5   9   8        3.01        1.50      0.30 o 
   6   9   8        5.15        5.55      1.38 o 
   7   9   8        3.94        2.54      0.59 o 
   8   9   8      121.68      119.02      3.32 o 
   0  10   8       22.26       22.64      0.94 o 
   1  10   8        9.76       10.48      1.41 o 
   2  10   8        6.04        6.44      0.46 o 
   4  10   8       16.32       17.60      0.99 o 
   5  10   8        6.01        5.07      0.46 o 
   6  10   8        2.23        1.47      0.70 o 
   7  10   8        0.01        0.39      0.93 o 
  -3 -10   9        3.81        3.69      0.88 o 
  -2 -10   9        2.22        1.14      0.74 o 
  -1 -10   9       78.21       81.84      2.46 o 
   0 -10   9        1.39        1.21      0.68 o 
   1 -10   9        0.83        0.27      0.44 o 
   2 -10   9        5.14        4.87      0.86 o 
  -5  -9   9        0.43        1.19      0.97 o 
  -4  -9   9        3.68        3.29      0.88 o 
  -3  -9   9        2.72        2.61      0.88 o 
  -2  -9   9        0.04        0.83      0.64 o 
  -1  -9   9        9.80        9.46      0.90 o 
   0  -9   9        7.22        6.57      0.84 o 
   1  -9   9       50.44       42.38      1.72 o 
   2  -9   9        2.47        3.41      1.07 o 
   3  -9   9        0.86        0.52      0.54 o 
   4  -9   9        5.49        6.94      0.70 o 
  -6  -8   9        1.17        0.44      0.90 o 
  -5  -8   9        0.01        0.86      0.56 o 
  -4  -8   9        1.50        2.27      0.77 o 
  -3  -8   9        4.08        4.63      0.88 o 
  -2  -8   9        2.68        1.65      0.68 o 
  -1  -8   9        3.45        5.28      0.87 o 
   0  -8   9        0.01        0.20      0.51 o 
   1  -8   9      142.93      139.58      3.27 o 
   2  -8   9        0.54        0.74      0.63 o 
   3  -8   9        1.01        1.33      1.00 o 
   4  -8   9        1.64        1.63      0.78 o 
   5  -8   9       15.89       18.94      1.09 o 
  -6  -7   9       13.22       13.37      1.35 o 
  -5  -7   9        2.97        1.96      0.63 o 
  -4  -7   9        2.13        2.95      0.67 o 
  -3  -7   9       17.51       16.13      1.03 o 
  -2  -7   9       14.94       13.21      0.92 o 
  -1  -7   9        3.18        5.53      0.57 o 
   0  -7   9        0.37        0.43      0.39 o 
   1  -7   9       23.23       25.62      1.21 o 
   2  -7   9       12.48       12.45      0.90 o 
   3  -7   9        0.22       -0.34      0.49 o 
   4  -7   9        5.48        3.60      0.68 o 
   5  -7   9        0.00        0.40      0.64 o 
   6  -7   9       14.65       16.67      1.29 o 
   7  -7   9        0.87        0.47      1.30 o 
  -7  -6   9        3.50        3.10      0.83 o 
  -6  -6   9       29.53       34.79      2.26 o 
  -5  -6   9        3.30        2.48      0.71 o 
  -4  -6   9        0.86        0.69      0.64 o 
  -3  -6   9       13.00       12.77      0.90 o 
  -2  -6   9       32.62       28.84      1.24 o 
  -1  -6   9       19.18       16.72      0.78 o 
   0  -6   9        0.55        0.70      0.38 o 
   1  -6   9        9.20        8.88      1.20 o 
   2  -6   9        0.00       -0.22      0.47 o 
   3  -6   9       44.00       44.83      1.57 o 
   4  -6   9      111.20      110.08      2.73 o 
   5  -6   9        6.78        7.50      0.81 o 
   6  -6   9        1.61        2.54      0.83 o 
   7  -6   9       26.38       26.18      1.46 o 
   8  -6   9        8.87        9.75      0.99 o 
  -7  -5   9        5.17        6.14      0.93 o 
  -6  -5   9        4.14        4.26      0.80 o 
  -5  -5   9        3.55        4.32      2.15 o 
  -4  -5   9       15.64       15.39      1.01 o 
  -3  -5   9        4.53        4.60      0.65 o 
  -2  -5   9        0.25        0.29      0.38 o 
  -1  -5   9        1.33        0.76      0.32 o 
   0  -5   9        0.27        1.02      0.35 o 
   1  -5   9        1.04        0.91      0.37 o 
   2  -5   9       40.86       38.69      1.18 o 
   3  -5   9       62.84       62.64      1.57 o 
   4  -5   9        5.78        6.72      0.71 o 
   5  -5   9        1.20        1.51      0.55 o 
   6  -5   9        0.24       -0.61      0.61 o 
   7  -5   9        6.13        5.53      0.81 o 
   8  -5   9        2.78        4.13      0.78 o 
  -8  -4   9        1.39        0.70      0.80 o 
  -7  -4   9        4.78        4.77      0.90 o 
  -6  -4   9        0.01        0.44      0.87 o 
  -5  -4   9        0.45        0.11      0.65 o 
  -4  -4   9        6.71        7.25      0.66 o 
  -3  -4   9        8.39        7.00      0.61 o 
  -2  -4   9        1.52        2.26      0.40 o 
  -1  -4   9       14.75       12.66      0.67 o 
   0  -4   9       13.87       13.70      1.42 o 
   1  -4   9      145.79      141.68      2.57 o 
   2  -4   9      111.62      111.22      2.16 o 
   3  -4   9       76.20       72.09      1.65 o 
   4  -4   9       10.57       10.99      0.68 o 
   5  -4   9       17.92       16.33      0.83 o 
   6  -4   9       65.51       68.03      2.09 o 
   7  -4   9       22.38       24.80      2.56 o 
   8  -4   9        0.15       -0.54      0.54 o 
   9  -4   9        0.70       -0.07      0.62 o 
  -8  -3   9        5.87        5.98      0.94 o 
  -7  -3   9        7.84        6.50      0.80 o 
  -6  -3   9        0.31       -0.26      0.44 o 
  -5  -3   9        6.80        6.17      0.66 o 
  -4  -3   9       25.56       25.74      1.05 o 
  -3  -3   9        1.37        1.04      0.42 o 
  -2  -3   9       96.41       87.23      1.63 o 
  -1  -3   9        0.93        1.73      0.26 o 
   0  -3   9        7.57        8.41      0.47 o 
   1  -3   9        7.27        8.40      0.46 o 
   2  -3   9       26.72       24.83      0.77 o 
   3  -3   9       93.03       93.40      1.68 o 
   4  -3   9        0.31       -0.02      0.28 o 
   5  -3   9       43.60       38.75      1.19 o 
   6  -3   9       10.82       10.59      1.08 o 
   7  -3   9       14.61       13.93      1.32 o 
   8  -3   9        6.47        8.44      1.32 o 
   9  -3   9        1.67        2.09      0.74 o 
  -8  -2   9       10.39        9.64      1.20 o 
  -7  -2   9        2.47        2.68      0.65 o 
  -6  -2   9       15.60       14.31      0.84 o 
  -5  -2   9       27.35       27.41      1.15 o 
  -4  -2   9        3.36        4.65      0.56 o 
  -3  -2   9        5.79        5.88      0.43 o 
  -2  -2   9        2.70        2.20      0.38 o 
  -1  -2   9        5.86        6.28      0.39 o 
   0  -2   9        3.65        4.09      0.37 o 
   1  -2   9      202.59      189.26      2.76 o 
   2  -2   9       57.27       53.39      1.44 o 
   3  -2   9       47.73       54.82      1.16 o 
   4  -2   9       18.30       20.60      0.92 o 
   5  -2   9       18.58       15.01      0.65 o 
   6  -2   9       46.77       42.83      1.52 o 
   7  -2   9       30.16       29.86      1.35 o 
   8  -2   9       35.71       33.81      1.53 o 
   9  -2   9        6.09        6.14      0.75 o 
  10  -2   9       14.69       17.08      1.50 o 
  -8  -1   9       13.17       15.07      1.30 o 
  -7  -1   9        5.57        5.34      0.74 o 
  -6  -1   9        0.02       -0.54      0.54 o 
  -5  -1   9        0.10       -0.39      0.39 o 
  -4  -1   9        1.98        1.15      0.39 o 
  -3  -1   9       19.80       19.42      0.74 o 
  -2  -1   9      227.37      209.42      2.59 o 
  -1  -1   9       53.76       52.35      1.02 o 
   0  -1   9      108.90      111.35      1.54 o 
   1  -1   9       32.31       28.79      0.77 o 
   2  -1   9       90.64       86.67      1.51 o 
   3  -1   9       16.49       15.69      0.60 o 
   4  -1   9        3.54        1.68      0.30 o 
   5  -1   9        0.09       -0.09      0.31 o 
   6  -1   9       11.10       12.62      0.71 o 
   7  -1   9        0.36        0.70      0.51 o 
   8  -1   9       11.31       12.98      1.15 o 
   9  -1   9        7.63        6.85      0.86 o 
  10  -1   9        2.72        1.65      0.73 o 
  -7   0   9        0.08       -0.27      0.56 o 
  -6   0   9        2.62        1.80      0.59 o 
  -5   0   9       51.36       49.48      1.33 o 
  -4   0   9       96.99       91.70      1.81 o 
  -3   0   9      118.76      113.63      1.99 o 
  -2   0   9       16.31       15.53      0.52 o 
  -1   0   9        0.15        0.19      0.20 o 
   0   0   9      101.03      101.05      1.67 o 
   1   0   9       36.28       35.70      0.66 o 
   2   0   9      117.58      110.26      1.48 o 
   3   0   9       42.11       43.03      0.85 o 
   4   0   9        2.65        1.78      0.26 o 
   5   0   9       10.76       15.47      0.62 o 
   6   0   9       30.16       31.11      1.40 o 
   7   0   9        0.86        0.07      0.38 o 
   8   0   9       11.20        9.46      0.85 o 
   9   0   9        6.17        5.63      1.03 o 
  10   0   9        0.28        0.26      0.65 o 
  11   0   9        0.24        0.73      0.85 o 
  -7   1   9        9.45        9.26      1.12 o 
  -6   1   9       69.07       68.09      3.12 o 
  -5   1   9        7.69        7.30      0.75 o 
  -4   1   9        2.38        2.00      0.48 o 
  -3   1   9        3.97        3.79      0.44 o 
  -2   1   9        0.09       -0.28      0.28 o 
  -1   1   9       68.80       64.67      1.15 o 
   0   1   9      698.25      663.16      7.53 o 
   1   1   9      302.85      284.39      3.03 o 
   2   1   9       45.67       49.17      0.86 o 
   3   1   9       10.64        8.94      0.39 o 
   4   1   9       20.45       22.19      0.67 o 
   5   1   9       11.02       11.89      0.62 o 
   6   1   9        5.99        4.46      0.49 o 
   7   1   9       10.98        8.99      0.64 o 
   8   1   9       21.78       22.46      1.13 o 
   9   1   9        0.04        0.24      0.69 o 
  10   1   9       64.67       76.24      2.41 o 
  11   1   9       16.61       17.04      1.64 o 
  -7   2   9       11.58       11.60      1.30 o 
  -6   2   9        3.71        4.68      0.83 o 
  -5   2   9        3.22        3.93      0.59 o 
  -4   2   9        0.88        1.56      0.63 o 
  -3   2   9       89.15       88.44      2.13 o 
  -2   2   9      186.15      161.32      2.47 o 
  -1   2   9      112.03      106.43      1.62 o 
   0   2   9       83.52       80.95      1.32 o 
   1   2   9       42.93       45.68      1.11 o 
   2   2   9      305.26      323.68      4.14 o 
   3   2   9      187.06      189.21      2.26 o 
   4   2   9       10.46        8.95      0.37 o 
   5   2   9       45.09       43.14      1.12 o 
   6   2   9        7.74        4.57      0.47 o 
   7   2   9        5.58        3.88      1.44 o 
   8   2   9       14.03       13.67      0.91 o 
   9   2   9        1.03        0.77      1.19 o 
  10   2   9        7.99        7.04      1.13 o 
  11   2   9        4.99        4.80      1.11 o 
  -6   3   9       49.04       54.78      2.46 o 
  -5   3   9       33.00       33.18      1.82 o 
  -4   3   9       65.94       66.37      1.66 o 
  -3   3   9       29.60       31.11      1.00 o 
  -2   3   9        1.32       -0.22      0.26 o 
  -1   3   9        1.48        0.58      0.36 o 
   0   3   9        0.44        0.34      0.30 o 
   1   3   9       33.74       31.91      0.76 o 
   2   3   9      495.34      494.68      5.26 o 
   3   3   9      694.35      672.93      6.57 o 
   4   3   9       18.89       19.95      0.63 o 
   5   3   9       42.72       41.72      1.07 o 
   6   3   9        1.04       -0.11      0.38 o 
   7   3   9        0.28        0.06      0.44 o 
   8   3   9        0.76        0.15      0.78 o 
   9   3   9       16.54       18.05      1.92 o 
  10   3   9       13.66       12.39      1.05 o 
  11   3   9        0.14       -0.26      0.77 o 
  -6   4   9        2.36        1.78      0.67 o 
  -5   4   9       51.41       50.28      1.77 o 
  -4   4   9       13.22       13.85      0.91 o 
  -3   4   9        3.08        1.97      0.42 o 
  -2   4   9        0.14        0.58      0.29 o 
  -1   4   9        4.92        6.45      0.47 o 
   0   4   9      216.81      201.21      3.12 o 
   1   4   9       23.94       19.84      0.64 o 
   2   4   9       92.73       90.27      1.58 o 
   3   4   9       95.96       94.94      1.71 o 
   4   4   9      182.02      181.53      3.16 o 
   5   4   9      227.79      225.80      3.52 o 
   6   4   9       50.04       50.44      1.44 o 
   7   4   9      105.70      102.65      2.37 o 
   8   4   9       28.33       28.21      1.21 o 
   9   4   9       32.80       28.97      1.32 o 
  10   4   9        1.48        1.70      0.66 o 
  11   4   9        0.14       -0.76      0.76 o 
  -5   5   9        6.39        9.62      0.88 o 
  -4   5   9       66.94       75.09      2.51 o 
  -3   5   9       26.03       27.61      1.02 o 
  -2   5   9       45.88       49.08      1.27 o 
  -1   5   9       99.51       96.92      1.86 o 
   0   5   9       44.87       35.64      0.83 o 
   1   5   9       59.16       53.00      1.22 o 
   2   5   9       17.89       18.09      0.47 o 
   3   5   9        0.66        0.85      0.19 o 
   4   5   9       33.32       34.93      0.83 o 
   5   5   9      669.73      694.56      8.62 o 
   6   5   9       43.07       45.68      1.33 o 
   7   5   9        5.79        4.23      0.55 o 
   8   5   9        0.34        0.32      0.45 o 
   9   5   9       10.80       11.55      0.88 o 
  10   5   9        1.91        1.93      0.65 o 
  -5   6   9        4.38        2.95      0.65 o 
  -4   6   9        0.26       -0.37      0.45 o 
  -3   6   9      106.79      103.24      2.14 o 
  -2   6   9        0.18       -0.21      0.35 o 
  -1   6   9        9.62        8.48      0.45 o 
   0   6   9        1.66        0.67      0.33 o 
   1   6   9        0.06        0.03      0.26 o 
   2   6   9       13.21       11.04      0.56 o 
   3   6   9       16.62       16.63      0.65 o 
   4   6   9       59.10       62.92      1.43 o 
   5   6   9      227.48      227.82      4.02 o 
   6   6   9      106.62      112.49      2.25 o 
   7   6   9       41.67       40.28      1.53 o 
   8   6   9        3.11        2.34      0.52 o 
   9   6   9       44.03       46.13      1.57 o 
  10   6   9        9.89        8.39      0.81 o 
  -4   7   9        7.17        6.69      1.01 o 
  -3   7   9        2.44        2.85      0.63 o 
  -2   7   9       23.80       30.50      1.29 o 
  -1   7   9       56.51       54.68      1.35 o 
   0   7   9        0.55        0.88      0.40 o 
   1   7   9      101.14       96.43      2.16 o 
   2   7   9       17.82       13.92      0.62 o 
   3   7   9       17.50       17.07      0.66 o 
   4   7   9       16.14       13.46      0.61 o 
   5   7   9      114.54      116.21      2.29 o 
   6   7   9       10.73        9.55      0.89 o 
   7   7   9      247.81      246.44      7.77 o 
   8   7   9        0.01       -0.07      0.61 o 
   9   7   9        0.13        0.12      0.63 o 
  10   7   9        0.58        1.26      0.71 o 
  -3   8   9        1.43        1.17      0.58 o 
  -2   8   9        0.30        0.20      0.48 o 
  -1   8   9       47.92       52.65      1.61 o 
   0   8   9        6.60        5.94      0.47 o 
   1   8   9        1.47        1.02      0.31 o 
   2   8   9        2.18        1.11      0.38 o 
   3   8   9       21.00       20.58      0.69 o 
   4   8   9        3.43        2.97      0.35 o 
   5   8   9       17.44       18.62      1.28 o 
   6   8   9       11.76        7.75      1.21 o 
   7   8   9       26.96       27.85      2.20 o 
   8   8   9       37.93       42.11      1.83 o 
   9   8   9       27.12       27.91      1.60 o 
  -1   9   9        0.94        0.46      1.20 o 
   0   9   9       18.06       21.31      0.98 o 
   1   9   9        6.34        5.46      0.43 o 
   2   9   9        3.06        2.67      0.32 o 
   3   9   9       43.13       41.26      1.23 o 
   4   9   9       36.13       31.69      0.84 o 
   5   9   9       23.39       23.73      0.79 o 
   6   9   9        0.07       -0.42      0.42 o 
   7   9   9       14.80       15.01      0.98 o 
   8   9   9        8.79        8.14      0.92 o 
   1  10   9       23.75       26.30      1.00 o 
   2  10   9        0.00        0.19      0.43 o 
   3  10   9        0.83        0.40      0.32 o 
   4  10   9        4.49        4.07      0.50 o 
   5  10   9        0.13       -0.09      0.54 o 
   6  10   9        0.44       -0.17      0.57 o 
   0 -10  10       18.48       16.42      2.23 o 
  -4  -9  10        3.90        5.24      1.01 o 
  -3  -9  10        1.46        0.54      0.72 o 
  -2  -9  10        3.45        3.78      0.85 o 
  -1  -9  10        0.64        0.63      0.69 o 
   0  -9  10        9.93       11.91      1.00 o 
   1  -9  10       30.24       34.27      1.79 o 
   2  -9  10        0.89        0.54      0.87 o 
   3  -9  10        1.54        3.19      0.77 o 
  -5  -8  10        0.00        0.56      1.60 o 
  -4  -8  10        0.15       -0.61      0.66 o 
  -3  -8  10        0.35        0.77      0.89 o 
  -2  -8  10        1.81        4.24      0.87 o 
  -1  -8  10        0.01        1.17      0.66 o 
   0  -8  10        1.49        1.73      0.57 o 
   1  -8  10        1.35        1.55      0.64 o 
   2  -8  10        3.00        3.45      0.75 o 
   3  -8  10       20.83       19.43      1.43 o 
   4  -8  10       10.45       12.02      1.27 o 
   5  -8  10        8.87       10.08      1.09 o 
  -6  -7  10        0.75        1.29      0.92 o 
  -5  -7  10        0.08        0.38      1.05 o 
  -4  -7  10        2.68        2.14      0.68 o 
  -3  -7  10        0.00        0.18      0.53 o 
  -2  -7  10        1.88        1.61      0.55 o 
  -1  -7  10        0.53        0.14      0.39 o 
   0  -7  10        0.81        0.76      0.43 o 
   1  -7  10        4.42        2.99      0.61 o 
   2  -7  10        8.82        8.25      0.86 o 
   3  -7  10       34.98       36.78      1.51 o 
   4  -7  10        0.22       -0.44      0.66 o 
   5  -7  10        6.17        6.97      1.07 o 
   6  -7  10        1.29        1.18      0.74 o 
  -6  -6  10        1.28        1.87      0.73 o 
  -5  -6  10        0.38        0.02      0.96 o 
  -4  -6  10       29.36       30.17      1.41 o 
  -3  -6  10        0.82       -0.07      0.50 o 
  -2  -6  10        0.01       -0.39      0.39 o 
  -1  -6  10        8.22        6.26      0.58 o 
   0  -6  10       22.51       23.86      0.98 o 
   1  -6  10        0.64        1.04      0.50 o 
   2  -6  10       46.60       41.42      1.49 o 
   3  -6  10       22.43       26.18      1.67 o 
   4  -6  10        3.36        4.22      0.68 o 
   5  -6  10       11.42       13.30      0.99 o 
   6  -6  10        8.84       11.28      1.26 o 
   7  -6  10        5.78        5.28      0.82 o 
  -7  -5  10        0.65        0.35      0.80 o 
  -6  -5  10        4.06        2.56      0.78 o 
  -5  -5  10       10.32       12.99      1.33 o 
  -4  -5  10        4.22        4.40      0.94 o 
  -3  -5  10        8.63        6.09      0.75 o 
  -2  -5  10       50.87       48.27      1.64 o 
  -1  -5  10        0.58       -0.08      0.31 o 
   0  -5  10       21.87       22.65      0.93 o 
   1  -5  10        0.99        0.92      0.40 o 
   2  -5  10       11.20       12.62      0.74 o 
   3  -5  10        6.31        6.59      0.85 o 
   4  -5  10        4.29        5.69      0.71 o 
   5  -5  10        0.05       -0.44      0.44 o 
   6  -5  10        6.56        8.31      1.10 o 
   7  -5  10        4.61        4.75      1.01 o 
   8  -5  10        0.02       -0.54      0.54 o 
  -7  -4  10       10.45        9.82      1.14 o 
  -6  -4  10        0.34       -0.30      0.60 o 
  -5  -4  10        0.78        0.97      0.96 o 
  -4  -4  10        5.37        4.76      0.73 o 
  -3  -4  10        9.38        8.79      0.71 o 
  -2  -4  10       41.69       46.89      1.23 o 
  -1  -4  10       46.51       39.88      1.23 o 
   0  -4  10        4.30        4.69      0.51 o 
   1  -4  10       16.71       13.95      0.72 o 
   2  -4  10      127.29      113.98      2.28 o 
   3  -4  10       51.72       52.88      1.43 o 
   4  -4  10        0.85       -0.35      0.35 o 
   5  -4  10       69.16       67.81      1.73 o 
   6  -4  10       33.05       32.28      1.76 o 
   7  -4  10       14.48       15.75      1.37 o 
   8  -4  10        0.06       -0.24      0.75 o 
   9  -4  10        6.03        4.60      0.89 o 
  -7  -3  10       14.88       17.52      1.11 o 
  -6  -3  10        0.08       -0.47      0.57 o 
  -5  -3  10       17.65       17.84      1.32 o 
  -4  -3  10       10.30       10.81      0.77 o 
  -3  -3  10       45.38       47.81      1.66 o 
  -2  -3  10      217.54      215.02      3.69 o 
  -1  -3  10        0.49        1.11      0.28 o 
   0  -3  10      137.11      138.01      2.26 o 
   1  -3  10       98.76       95.07      1.72 o 
   2  -3  10      223.12      237.53      3.44 o 
   3  -3  10       58.93       49.96      1.18 o 
   4  -3  10       44.58       36.35      1.16 o 
   5  -3  10        9.10       11.12      0.84 o 
   6  -3  10       23.44       21.27      1.27 o 
   7  -3  10        8.80       14.21      1.05 o 
   8  -3  10        3.78        4.68      1.03 o 
   9  -3  10        0.04        0.08      0.65 o 
  -7  -2  10        0.44        0.10      0.63 o 
  -6  -2  10        4.99        7.82      0.76 o 
  -5  -2  10       13.08       12.66      1.02 o 
  -4  -2  10       19.50       19.15      1.23 o 
  -3  -2  10       16.78       12.56      1.12 o 
  -2  -2  10       75.37       76.73      1.30 o 
  -1  -2  10        4.93        6.68      0.41 o 
   0  -2  10      225.76      219.61      3.20 o 
   1  -2  10      284.65      267.46      3.75 o 
   2  -2  10       67.20       58.14      1.24 o 
   3  -2  10      267.73      225.17      3.27 o 
   4  -2  10      141.25      108.96      1.92 o 
   5  -2  10        0.19       -0.15      0.38 o 
   6  -2  10        1.31        0.48      0.49 o 
   7  -2  10       37.16       35.69      1.49 o 
   8  -2  10        0.45        0.13      0.72 o 
   9  -2  10        0.91        0.95      0.85 o 
  10  -2  10        2.11        1.46      0.91 o 
  -7  -1  10        0.60        0.60      0.60 o 
  -6  -1  10        1.13        1.68      0.60 o 
  -5  -1  10       36.35       36.80      1.46 o 
  -4  -1  10       23.86       23.65      1.04 o 
  -3  -1  10        6.06        6.65      0.53 o 
  -2  -1  10       44.48       39.45      1.16 o 
  -1  -1  10       80.33       91.62      1.54 o 
   0  -1  10      615.00      582.63      6.30 o 
   1  -1  10        6.34        7.17      0.47 o 
   2  -1  10        9.95        9.47      0.49 o 
   3  -1  10        4.99        3.43      0.36 o 
   4  -1  10       61.05       71.44      1.41 o 
   5  -1  10       36.42       34.38      1.11 o 
   6  -1  10       11.68        8.92      0.66 o 
   7  -1  10        4.68        5.88      0.76 o 
   8  -1  10        2.11        2.81      0.66 o 
   9  -1  10      102.59      119.03      4.49 o 
  10  -1  10       22.99       27.77      1.51 o 
  -7   0  10        0.98        0.55      0.71 o 
  -6   0  10       16.39       16.71      1.02 o 
  -5   0  10        0.90        0.59      0.49 o 
  -4   0  10        0.85        1.58      0.44 o 
  -3   0  10       56.46       53.84      1.30 o 
  -2   0  10        2.03        0.69      0.29 o 
  -1   0  10       16.28       12.84      0.58 o 
   0   0  10      143.91      143.05      2.05 o 
   1   0  10        2.05        1.73      0.29 o 
   2   0  10      456.68      445.27      4.84 o 
   3   0  10       15.05       10.80      0.53 o 
   4   0  10       43.86       46.78      1.21 o 
   5   0  10      302.16      222.94      3.69 o 
   6   0  10      226.70      176.17      3.14 o 
   7   0  10        1.92        1.73      0.46 o 
   8   0  10        0.84        2.02      0.72 o 
   9   0  10       59.44       59.61      3.04 o 
  10   0  10        1.80        2.19      0.75 o 
  -7   1  10       23.02       24.78      1.29 o 
  -6   1  10       38.78       42.17      1.54 o 
  -5   1  10        4.78        5.99      0.69 o 
  -4   1  10        8.43        7.21      0.64 o 
  -3   1  10       67.34       56.46      1.47 o 
  -2   1  10       21.35       25.12      0.75 o 
  -1   1  10       32.10       30.33      0.87 o 
   0   1  10       31.16       31.31      1.51 o 
   1   1  10       63.75       54.26      0.98 o 
   2   1  10     1704.90     1623.36     18.52 o 
   3   1  10       17.05       16.60      0.65 o 
   4   1  10       71.26       58.55      1.36 o 
   5   1  10        0.04       -0.02      0.32 o 
   6   1  10        0.00        0.79      0.39 o 
   7   1  10       90.93       85.89      2.24 o 
   8   1  10       37.02       35.64      1.43 o 
   9   1  10        0.73        0.66      0.83 o 
  10   1  10        4.89        5.31      1.51 o 
  -6   2  10       13.90       14.77      1.02 o 
  -5   2  10       10.72       11.19      0.87 o 
  -4   2  10       31.26       30.61      1.03 o 
  -3   2  10       16.95       17.27      0.83 o 
  -2   2  10        4.63        1.67      0.36 o 
  -1   2  10       32.72       30.30      0.98 o 
   0   2  10       12.84       10.52      0.54 o 
   1   2  10        2.25        1.16      0.27 o 
   2   2  10      566.84      555.60      6.61 o 
   3   2  10       56.44       52.96      1.41 o 
   4   2  10      346.23      347.06      4.60 o 
   5   2  10        5.11        4.43      0.47 o 
   6   2  10       58.39       60.48      1.71 o 
   7   2  10      171.01      147.74      3.20 o 
   8   2  10       31.67       24.51      1.21 o 
   9   2  10        9.52        9.80      0.90 o 
  10   2  10        9.85       10.27      1.24 o 
  11   2  10       17.90       17.08      1.67 o 
  -6   3  10       10.68       10.29      1.33 o 
  -5   3  10       26.46       29.52      1.43 o 
  -4   3  10       88.80       88.52      2.03 o 
  -3   3  10        5.13        4.58      0.60 o 
  -2   3  10       52.77       45.99      1.22 o 
  -1   3  10       77.56       57.47      1.99 o 
   0   3  10       14.63       19.30      0.83 o 
   1   3  10       34.20       30.83      0.79 o 
   2   3  10       26.43       25.19      0.72 o 
   3   3  10      145.50      141.26      2.33 o 
   4   3  10      949.92      938.72     12.13 o 
   5   3  10        7.90        9.40      0.96 o 
   6   3  10       34.32       31.18      1.37 o 
   7   3  10        0.97        0.57      0.47 o 
   8   3  10        0.78        0.09      0.50 o 
   9   3  10       16.57       15.97      1.06 o 
  10   3  10        0.53        0.23      0.75 o 
  11   3  10        5.43        4.54      1.15 o 
  -5   4  10       20.64       23.72      1.47 o 
  -4   4  10       30.44       27.58      1.27 o 
  -3   4  10       23.08       24.15      1.12 o 
  -2   4  10       43.18       41.46      1.28 o 
  -1   4  10       34.48       34.77      1.16 o 
   0   4  10       10.68        5.27      0.65 o 
   1   4  10       12.19       12.04      0.65 o 
   2   4  10       35.40       35.79      0.91 o 
   3   4  10       21.12       18.31      0.61 o 
   4   4  10      308.50      294.89      3.91 o 
   5   4  10       78.99       79.15      1.59 o 
   6   4  10      122.44      118.73      2.56 o 
   7   4  10        0.06        0.10      0.48 o 
   8   4  10       21.52       25.17      1.18 o 
   9   4  10       68.52       66.18      2.03 o 
  10   4  10        5.20        5.64      0.82 o 
  -5   5  10        0.86       -0.50      0.52 o 
  -4   5  10        4.16        3.90      0.69 o 
  -3   5  10       16.51       18.70      1.00 o 
  -2   5  10      124.40      117.91      2.27 o 
  -1   5  10        5.30        5.17      0.48 o 
   0   5  10       59.28       49.41      1.32 o 
   1   5  10       56.89       44.76      1.26 o 
   2   5  10        0.00       -0.02      0.23 o 
   3   5  10       16.05       14.34      0.55 o 
   4   5  10       63.24       63.14      1.19 o 
   5   5  10      132.85      134.36      2.78 o 
   6   5  10      191.86      203.14      3.79 o 
   7   5  10        1.10        1.49      0.49 o 
   8   5  10        7.72        7.60      0.71 o 
   9   5  10        0.09        0.05      0.56 o 
  10   5  10        0.13       -0.06      0.55 o 
  -4   6  10        2.97        3.19      0.64 o 
  -3   6  10       26.59       35.78      1.18 o 
  -2   6  10       19.00       19.79      0.85 o 
  -1   6  10        2.94        4.34      0.41 o 
   0   6  10       54.94       52.96      1.17 o 
   1   6  10       25.07       24.23      1.10 o 
   2   6  10        2.70        2.72      1.31 o 
   3   6  10        7.39        7.04      0.49 o 
   4   6  10       24.95       26.15      0.89 o 
   5   6  10       50.38       47.75      3.35 o 
   6   6  10       19.48       18.15      0.77 o 
   7   6  10       27.12       29.04      1.08 o 
   8   6  10       33.26       32.08      1.22 o 
   9   6  10        2.15        1.34      0.55 o 
  10   6  10        0.13        1.19      0.56 o 
  -3   7  10        0.80        0.27      0.53 o 
  -2   7  10        0.01        0.25      0.48 o 
  -1   7  10       20.08       19.40      0.85 o 
   0   7  10       27.09       27.11      1.12 o 
   1   7  10       37.91       36.00      1.34 o 
   2   7  10        8.48        6.90      0.51 o 
   3   7  10       34.54       27.84      0.91 o 
   4   7  10       15.44       14.69      0.70 o 
   5   7  10        4.87        4.52      0.61 o 
   6   7  10        0.11       -0.42      0.48 o 
   7   7  10      150.06      143.28      3.75 o 
   8   7  10       17.26       19.07      1.30 o 
   9   7  10        4.07        4.96      0.93 o 
  -2   8  10        0.91        0.98      0.55 o 
  -1   8  10       14.77       19.04      1.53 o 
   0   8  10       16.95       19.22      0.80 o 
   1   8  10        4.48        3.83      0.45 o 
   2   8  10        4.84        4.65      0.56 o 
   3   8  10       17.03       17.75      0.72 o 
   4   8  10       10.39        9.29      0.67 o 
   5   8  10        2.42        0.72      0.47 o 
   6   8  10        5.07        7.01      0.72 o 
   7   8  10        0.98        1.28      0.58 o 
   8   8  10        4.92        3.25      1.03 o 
   0   9  10        3.99        3.26      0.55 o 
   1   9  10        6.98        5.65      0.60 o 
   2   9  10       11.27       11.18      1.03 o 
   3   9  10       15.96       18.18      0.85 o 
   4   9  10        2.03        2.04      0.46 o 
   5   9  10        1.95        1.88      0.51 o 
   6   9  10        0.01       -0.24      0.46 o 
   7   9  10        7.66        8.02      0.80 o 
   3  10  10        0.65        1.15      0.59 o 
   4  10  10        0.20       -0.22      0.55 o 
   5  10  10       28.98       29.30      1.68 o 
  -2  -9  11       13.41       15.37      1.37 o 
  -1  -9  11        9.30       11.05      1.23 o 
   0  -9  11        1.76        1.65      0.81 o 
   1  -9  11        0.74        1.81      0.95 o 
   2  -9  11        2.18        2.52      0.74 o 
  -4  -8  11        0.08       -0.88      0.88 o 
  -3  -8  11        0.12        0.29      1.02 o 
  -2  -8  11        1.29        0.24      0.65 o 
  -1  -8  11        7.97        7.95      1.09 o 
   0  -8  11        4.30        5.57      0.78 o 
   1  -8  11       12.79        9.77      0.92 o 
   2  -8  11        2.69        2.61      0.70 o 
   3  -8  11        6.12        5.68      1.14 o 
   4  -8  11        7.18       10.63      1.85 o 
  -5  -7  11        4.75        3.24      1.49 o 
  -4  -7  11        7.77        9.15      2.34 o 
  -3  -7  11       44.17       43.97      2.18 o 
  -2  -7  11        0.02        0.27      0.51 o 
  -1  -7  11        1.17        1.03      0.56 o 
   0  -7  11       60.73       63.32      1.72 o 
   1  -7  11       28.27       32.23      1.49 o 
   2  -7  11        0.25       -0.01      0.53 o 
   3  -7  11        0.62       -0.28      0.51 o 
   4  -7  11       13.87       15.64      1.83 o 
   5  -7  11        4.43        7.28      1.15 o 
   6  -7  11        0.20        0.43      1.31 o 
  -6  -6  11        2.15        3.13      0.84 o 
  -5  -6  11       25.97       26.44      1.87 o 
  -4  -6  11       20.91       21.49      1.64 o 
  -3  -6  11       50.94       57.18      2.46 o 
  -2  -6  11       11.83        8.81      0.86 o 
  -1  -6  11        8.75        9.52      0.85 o 
   0  -6  11       13.89       11.30      0.76 o 
   1  -6  11       26.13       25.24      1.22 o 
   2  -6  11       12.64       13.33      0.95 o 
   3  -6  11        0.92        0.75      0.52 o 
   4  -6  11        9.59       10.82      2.25 o 
   5  -6  11        0.73        0.95      0.80 o 
   6  -6  11        5.95        7.23      1.15 o 
   7  -6  11        0.00       -0.18      1.45 o 
  -6  -5  11        0.48       -0.41      0.65 o 
  -5  -5  11        0.51        0.41      0.80 o 
  -4  -5  11       12.46       13.07      2.86 o 
  -3  -5  11       58.43       55.06      2.37 o 
  -2  -5  11        2.59        4.52      1.00 o 
  -1  -5  11       52.79       57.71      1.84 o 
   0  -5  11        4.68        4.59      0.57 o 
   1  -5  11        0.63        0.68      0.42 o 
   2  -5  11      129.41      123.57      2.52 o 
   3  -5  11       64.23       61.29      1.90 o 
   4  -5  11        1.75        0.90      0.69 o 
   5  -5  11        3.13        3.68      0.87 o 
   6  -5  11       38.65       45.42      3.57 o 
   7  -5  11       11.45       13.50      1.43 o 
   8  -5  11        0.21       -0.18      0.62 o 
  -6  -4  11        6.10        7.58      1.00 o 
  -5  -4  11        2.56        2.56      0.90 o 
  -4  -4  11       14.68       15.47      1.37 o 
  -3  -4  11      171.83      176.16      3.40 o 
  -2  -4  11      103.45      101.60      2.30 o 
  -1  -4  11      226.96      220.21      3.84 o 
   0  -4  11       10.94       11.57      0.81 o 
   1  -4  11       37.15       35.32      1.19 o 
   2  -4  11      132.79      113.47      2.83 o 
   3  -4  11       49.72       48.20      1.52 o 
   4  -4  11       57.79       55.59      1.83 o 
   5  -4  11        1.43        1.15      0.55 o 
   6  -4  11       10.61       11.95      1.19 o 
   7  -4  11        5.54        4.76      1.05 o 
   8  -4  11        4.62        7.19      1.30 o 
  -7  -3  11        0.75       -0.89      1.35 o 
  -6  -3  11       32.78       32.62      1.64 o 
  -5  -3  11        2.15        1.30      0.69 o 
  -4  -3  11        1.28        0.36      0.56 o 
  -3  -3  11        0.01       -0.01      0.51 o 
  -2  -3  11      175.02      173.35      3.28 o 
  -1  -3  11      140.29      139.19      2.45 o 
   0  -3  11        8.49        8.63      0.85 o 
   1  -3  11       27.77       25.65      0.99 o 
   2  -3  11      196.81      183.15      3.24 o 
   3  -3  11       80.96       69.16      1.69 o 
   4  -3  11      140.22      125.72      2.95 o 
   5  -3  11        8.55        5.79      0.73 o 
   6  -3  11       22.42       23.98      1.26 o 
   7  -3  11       52.94       52.16      1.92 o 
   8  -3  11       64.00       72.18      2.86 o 
   9  -3  11       17.50       19.35      2.30 o 
  -7  -2  11       18.36       19.48      1.36 o 
  -6  -2  11        0.12       -0.29      0.50 o 
  -5  -2  11       16.90       18.13      1.05 o 
  -4  -2  11        2.78        3.05      0.60 o 
  -3  -2  11        9.83        9.22      0.71 o 
  -2  -2  11        1.10        1.38      0.47 o 
  -1  -2  11      594.49      557.64      6.71 o 
   0  -2  11      145.10      131.85      2.36 o 
   1  -2  11      337.52      335.64      4.63 o 
   2  -2  11       28.29       22.29      0.80 o 
   3  -2  11       28.37       32.41      0.96 o 
   4  -2  11       95.31       61.71      1.77 o 
   5  -2  11       50.57       39.39      1.48 o 
   6  -2  11       13.66       17.74      1.07 o 
   7  -2  11        2.81        2.77      0.65 o 
   8  -2  11       24.32       26.68      1.82 o 
   9  -2  11        0.01        0.02      0.78 o 
  -7  -1  11        1.53        3.29      1.02 o 
  -6  -1  11        0.20        0.44      0.56 o 
  -5  -1  11        1.43        1.38      0.67 o 
  -4  -1  11      108.50      102.93      2.35 o 
  -3  -1  11        0.21       -0.39      0.39 o 
  -2  -1  11       20.68       19.63      0.72 o 
  -1  -1  11       15.04       14.24      0.82 o 
   0  -1  11      941.58      899.91     10.32 o 
   1  -1  11      482.12      473.87      7.01 o 
   2  -1  11        0.20       -0.45      0.45 o 
   3  -1  11      126.64      117.42      2.29 o 
   4  -1  11       88.68       69.35      1.65 o 
   5  -1  11       72.78       55.69      1.47 o 
   6  -1  11      190.44      162.91      3.05 o 
   7  -1  11        9.29        5.59      0.74 o 
   8  -1  11       30.19       34.32      2.23 o 
   9  -1  11       32.98       35.25      2.12 o 
  10  -1  11        8.74       12.94      1.16 o 
  -6   0  11       10.61       10.80      0.92 o 
  -5   0  11       22.56       22.33      1.13 o 
  -4   0  11       35.87       33.28      1.46 o 
  -3   0  11       45.83       43.00      1.75 o 
  -2   0  11       13.71       11.86      0.57 o 
  -1   0  11        0.43        0.61      0.32 o 
   0   0  11        6.08        5.66      0.45 o 
   1   0  11     1648.42     1581.89     19.18 o 
   2   0  11      623.60      574.38      7.39 o 
   3   0  11      299.13      295.62      4.63 o 
   4   0  11        0.43       -0.35      0.35 o 
   5   0  11        0.54        0.13      0.38 o 
   6   0  11       55.36       38.75      1.24 o 
   7   0  11        6.40        6.00      0.72 o 
   8   0  11       31.35       31.43      3.21 o 
   9   0  11       11.89       14.83      1.38 o 
  10   0  11        5.16        6.44      1.16 o 
  -6   1  11        0.01       -0.12      0.56 o 
  -5   1  11       13.63       13.89      0.95 o 
  -4   1  11        7.06        7.92      1.14 o 
  -3   1  11       26.04       21.21      1.38 o 
  -2   1  11      242.26      210.27      3.20 o 
  -1   1  11        2.00        3.74      0.41 o 
   0   1  11       27.71       26.47      0.83 o 
   1   1  11       71.53       63.39      1.20 o 
   2   1  11      655.87      632.11      8.03 o 
   3   1  11       42.43       41.27      1.36 o 
   4   1  11        1.72       -0.27      0.57 o 
   5   1  11        4.32        5.29      0.52 o 
   6   1  11      147.27      128.05      2.88 o 
   7   1  11        9.26        5.99      0.71 o 
   8   1  11       13.57       10.37      0.91 o 
   9   1  11       18.52       20.55      1.53 o 
  10   1  11       40.93       41.97      9.08 o 
  -6   2  11       64.07       72.53      3.33 o 
  -5   2  11        2.27        2.67      0.66 o 
  -4   2  11       16.00       15.82      1.10 o 
  -3   2  11       67.26       64.50      1.66 o 
  -2   2  11       96.69       88.50      1.72 o 
  -1   2  11       46.74       39.43      1.17 o 
   0   2  11        8.73       11.32      0.63 o 
   1   2  11        8.56        9.44      0.52 o 
   2   2  11        0.21       -0.18      0.27 o 
   3   2  11      564.62      529.30      7.57 o 
   4   2  11      206.87      183.97      3.07 o 
   5   2  11      126.50      118.76      2.62 o 
   6   2  11       38.38       27.77      1.17 o 
   7   2  11        3.76        1.96      0.55 o 
   8   2  11       45.30       41.36      1.54 o 
   9   2  11        0.00       -0.43      0.67 o 
  10   2  11        0.60        0.38      0.84 o 
  -5   3  11        0.62       -0.08      0.69 o 
  -4   3  11        0.09       -0.50      0.50 o 
  -3   3  11       11.83       10.96      0.84 o 
  -2   3  11        0.73        1.21      0.39 o 
  -1   3  11       17.25        8.59      0.68 o 
   0   3  11      397.01      341.12      5.19 o 
   1   3  11       33.86       28.03      0.83 o 
   2   3  11      114.15      113.31      2.09 o 
   3   3  11        0.53       -0.26      0.32 o 
   4   3  11      614.96      592.19      8.36 o 
   5   3  11        0.03        0.10      0.42 o 
   6   3  11        6.14        6.72      0.64 o 
   7   3  11       10.19       12.21      0.90 o 
   8   3  11       32.09       26.78      1.25 o 
   9   3  11        0.53        0.97      0.58 o 
  10   3  11        8.35        9.54      1.23 o 
  -5   4  11        0.16        0.42      0.60 o 
  -4   4  11       70.77       83.99      2.35 o 
  -3   4  11       13.94       13.04      1.24 o 
  -2   4  11       17.83       16.94      0.79 o 
  -1   4  11       34.51       31.22      1.28 o 
   0   4  11      149.54      135.93      2.78 o 
   1   4  11        1.77        2.36      0.44 o 
   2   4  11        0.83        0.89      0.47 o 
   3   4  11        0.06        0.24      0.30 o 
   4   4  11        5.61        5.33      0.62 o 
   5   4  11      184.57      182.57      3.19 o 
   6   4  11       36.88       36.15      1.26 o 
   7   4  11        1.51        1.59      0.49 o 
   8   4  11        0.80       -0.02      0.50 o 
   9   4  11       44.60       42.72      1.63 o 
  10   4  11       19.03       17.54      1.14 o 
  -4   5  11       16.82       16.12      1.03 o 
  -3   5  11        1.57        0.13      0.53 o 
  -2   5  11        1.34        0.68      0.48 o 
  -1   5  11        5.20        4.24      0.56 o 
   0   5  11        0.23        0.60      0.37 o 
   1   5  11        0.04       -0.18      0.41 o 
   2   5  11      110.07       95.84      2.02 o 
   3   5  11        0.54       -0.29      0.29 o 
   4   5  11       80.28       79.68      1.58 o 
   5   5  11       10.74       12.86      0.61 o 
   6   5  11      191.08      180.05      3.48 o 
   7   5  11        1.28        0.88      0.83 o 
   8   5  11        0.91        0.60      0.49 o 
   9   5  11        1.32        1.91      0.59 o 
  10   5  11       18.75       16.86      1.11 o 
  -3   6  11        0.30        0.79      0.51 o 
  -2   6  11       51.85       61.95      1.55 o 
  -1   6  11       13.92       12.86      0.65 o 
   0   6  11        6.21        4.45      0.66 o 
   1   6  11        6.90        7.26      0.73 o 
   2   6  11      139.68      128.69      3.21 o 
   3   6  11        3.75        4.01      1.43 o 
   4   6  11        0.01       -0.25      0.49 o 
   5   6  11        2.02        1.72      0.55 o 
   6   6  11        3.49        2.98      0.68 o 
   7   6  11       39.07       37.03      1.57 o 
   8   6  11        1.25        0.72      0.46 o 
   9   6  11        0.94       -0.21      0.48 o 
  -2   7  11       30.81       33.83      1.39 o 
  -1   7  11        3.20        3.96      0.74 o 
   0   7  11        4.22        3.88      0.67 o 
   1   7  11        0.13        0.03      0.38 o 
   2   7  11        1.04        0.76      0.47 o 
   3   7  11        0.13        0.68      0.45 o 
   4   7  11        7.13        6.20      0.67 o 
   5   7  11       10.73       10.18      0.83 o 
   6   7  11       17.84       18.63      1.17 o 
   7   7  11       12.07       12.88      1.03 o 
   8   7  11       24.55       21.01      1.38 o 
   9   7  11        0.03       -0.49      0.81 o 
  -1   8  11        2.25        2.70      0.60 o 
   0   8  11       38.98       41.98      1.36 o 
   1   8  11        1.74        0.91      0.62 o 
   2   8  11        0.56        0.63      0.45 o 
   3   8  11        1.74        2.22      0.52 o 
   4   8  11       63.33       64.69      1.94 o 
   5   8  11        2.90        1.65      0.56 o 
   6   8  11        9.41        9.59      1.39 o 
   7   8  11        1.02        0.53      0.59 o 
   8   8  11        0.20        0.46      0.63 o 
   1   9  11       16.76       20.28      1.10 o 
   2   9  11        0.59        0.54      0.46 o 
   3   9  11        2.17        1.85      0.49 o 
   4   9  11        2.37        1.83      0.51 o 
   5   9  11        3.09        3.05      0.67 o 
   6   9  11        6.73        6.19      0.72 o 
   7   9  11        1.08        1.19      0.80 o 
   0  -9  12        0.15        0.54      1.24 o 
  -3  -8  12        4.51        6.21      1.68 o 
  -2  -8  12        8.27        8.79      1.74 o 
  -1  -8  12        8.15        6.78      1.63 o 
   0  -8  12        0.01        0.08      1.09 o 
   1  -8  12       19.50       18.14      1.50 o 
   2  -8  12        5.64        8.20      1.70 o 
   3  -8  12        5.34        5.17      1.61 o 
   4  -8  12        1.25        1.33      1.35 o 
  -4  -7  12        0.15       -0.26      1.10 o 
  -3  -7  12       26.77       27.13      1.82 o 
  -2  -7  12       16.85       16.22      2.53 o 
  -1  -7  12        4.62        3.48      0.94 o 
   0  -7  12        6.09        5.94      1.07 o 
   1  -7  12        2.12        0.76      0.79 o 
   2  -7  12        2.59        2.11      0.83 o 
   3  -7  12       20.88       22.45      1.63 o 
   4  -7  12       39.68       48.75      2.99 o 
   5  -7  12       29.71       33.46      2.05 o 
  -5  -6  12        1.00        1.64      1.02 o 
  -4  -6  12       58.04       61.75      2.79 o 
  -3  -6  12       40.47       37.66      3.65 o 
  -2  -6  12        1.60       -0.14      0.77 o 
  -1  -6  12        0.05        0.41      0.72 o 
   0  -6  12        3.35        2.46      0.82 o 
   1  -6  12        9.85        7.20      0.83 o 
   2  -6  12        0.04        0.35      0.70 o 
   3  -6  12        5.23        4.04      0.92 o 
   4  -6  12        2.04        1.22      0.80 o 
   5  -6  12        1.62        1.55      0.86 o 
   6  -6  12        1.16        1.14      0.95 o 
  -5  -5  12        2.13        2.95      1.02 o 
  -4  -5  12        9.42        9.59      1.69 o 
  -3  -5  12      168.77      175.99      5.01 o 
  -2  -5  12        0.80        1.89      0.83 o 
  -1  -5  12       27.84       23.46      1.58 o 
   0  -5  12       22.40       24.85      1.80 o 
   1  -5  12       31.41       26.43      4.24 o 
   2  -5  12       30.14       26.84      1.87 o 
   3  -5  12        7.27        5.36      0.95 o 
   4  -5  12        2.55        1.53      0.76 o 
   5  -5  12       11.80       13.50      1.34 o 
   6  -5  12      111.63      128.89      4.10 o 
   7  -5  12       21.05       26.03      1.86 o 
  -6  -4  12        4.33        4.80      0.92 o 
  -5  -4  12       14.21       14.29      1.50 o 
  -4  -4  12        0.31        1.14      0.80 o 
  -3  -4  12       23.15       20.92      1.57 o 
  -2  -4  12      226.69      222.94      4.06 o 
  -1  -4  12      106.43      107.99      2.82 o 
   0  -4  12        0.18       -0.53      0.66 o 
   1  -4  12       19.58       14.77      1.00 o 
   2  -4  12        0.09       -0.02      0.53 o 
   3  -4  12        0.01        0.48      0.52 o 
   4  -4  12        4.65        3.64      0.67 o 
   5  -4  12        1.24        1.94      0.62 o 
   6  -4  12       12.79       12.03      1.25 o 
   7  -4  12        1.69        1.40      0.87 o 
   8  -4  12        0.97        2.01      1.00 o 
  -6  -3  12        6.90        5.75      1.15 o 
  -5  -3  12       29.73       26.81      1.83 o 
  -4  -3  12        1.54        0.85      0.64 o 
  -3  -3  12        4.99        2.94      0.67 o 
  -2  -3  12       64.60       60.40      1.71 o 
  -1  -3  12      346.23      346.53      6.51 o 
   0  -3  12       18.30       16.51      1.06 o 
   1  -3  12        3.37        2.29      0.64 o 
   2  -3  12       11.59       12.19      0.90 o 
   3  -3  12       55.10       45.65      2.00 o 
   4  -3  12       21.16       18.41      1.07 o 
   5  -3  12        8.40        6.40      0.88 o 
   6  -3  12        6.01        6.11      0.82 o 
   7  -3  12       10.63       13.71      1.08 o 
   8  -3  12       66.21       78.77      3.10 o 
   9  -3  12        8.30       10.81      1.95 o 
  -6  -2  12        0.63        0.70      0.70 o 
  -5  -2  12       12.12       11.12      1.07 o 
  -4  -2  12       10.09       10.56      0.84 o 
  -3  -2  12       35.36       32.41      1.27 o 
  -2  -2  12        2.63        0.92      0.46 o 
  -1  -2  12       35.29       39.27      1.34 o 
   0  -2  12      387.95      386.67      6.00 o 
   1  -2  12      220.55      212.10      3.67 o 
   2  -2  12        0.05       -0.37      0.37 o 
   3  -2  12       38.80       28.42      1.07 o 
   4  -2  12       34.13       27.19      1.26 o 
   5  -2  12        3.03        5.55      0.73 o 
   6  -2  12       25.05       21.92      1.22 o 
   7  -2  12        0.49        0.60      0.56 o 
   8  -2  12        7.19        9.55      1.23 o 
   9  -2  12        0.02       -0.11      1.08 o 
  -6  -1  12        1.12        0.49      0.59 o 
  -5  -1  12       17.62       18.20      1.70 o 
  -4  -1  12       25.49       21.05      1.23 o 
  -3  -1  12      128.11      119.71      2.59 o 
  -2  -1  12        1.30        0.85      0.44 o 
  -1  -1  12       26.83       26.87      0.86 o 
   0  -1  12       69.21       78.76      1.49 o 
   1  -1  12      178.14      171.70      3.96 o 
   2  -1  12      272.64      265.62      4.32 o 
   3  -1  12        0.93       -0.39      0.39 o 
   4  -1  12       20.24       15.55      0.85 o 
   5  -1  12      144.29      132.55      2.62 o 
   6  -1  12        1.10        0.84      0.52 o 
   7  -1  12        3.01        3.24      0.83 o 
   8  -1  12       17.83       19.97      1.54 o 
   9  -1  12        3.60        4.19      1.01 o 
  10  -1  12       10.52       12.02      2.27 o 
  -6   0  12        2.57        2.11      0.75 o 
  -5   0  12        0.82        1.68      1.02 o 
  -4   0  12        8.62        8.54      0.92 o 
  -3   0  12        4.57        4.63      0.73 o 
  -2   0  12        0.02       -0.23      0.36 o 
  -1   0  12       25.18       20.96      0.81 o 
   0   0  12        8.44        7.85      0.50 o 
   1   0  12       20.48       23.47      1.29 o 
   2   0  12       70.20       69.64      1.47 o 
   3   0  12        2.16       -0.31      0.37 o 
   4   0  12        6.15        6.81      0.57 o 
   5   0  12      111.76       85.29      1.91 o 
   6   0  12       41.23       35.67      1.42 o 
   7   0  12        0.02       -0.21      0.80 o 
   8   0  12        0.05       -0.11      1.37 o 
   9   0  12        5.94        4.93      0.98 o 
  10   0  12        0.10       -0.42      0.93 o 
  -5   1  12       11.94       13.72      0.98 o 
  -4   1  12       16.65       15.75      1.12 o 
  -3   1  12       13.88       13.02      0.81 o 
  -2   1  12        0.20        0.33      0.34 o 
  -1   1  12      205.27      189.46      3.32 o 
   0   1  12       29.05       29.73      0.93 o 
   1   1  12      213.93      216.27      3.25 o 
   2   1  12        1.69        1.42      0.37 o 
   3   1  12      227.23      220.26      3.25 o 
   4   1  12      106.74      101.68      2.41 o 
   5   1  12        3.41        1.80      0.50 o 
   6   1  12        1.45        2.08      0.55 o 
   7   1  12       46.57       45.97      1.63 o 
   8   1  12        1.49        0.19      0.51 o 
   9   1  12        0.38        1.05      0.77 o 
  10   1  12        0.10       -0.99      1.25 o 
  -5   2  12       40.05       45.91      1.90 o 
  -4   2  12       28.56       29.37      1.11 o 
  -3   2  12        2.36        1.24      0.49 o 
  -2   2  12        0.26       -0.03      0.35 o 
  -1   2  12        8.46        7.23      0.61 o 
   0   2  12       44.01       41.46      1.51 o 
   1   2  12      158.20      147.73      2.40 o 
   2   2  12        0.58        0.47      0.36 o 
   3   2  12       31.15       26.68      0.94 o 
   4   2  12      109.93      113.84      2.18 o 
   5   2  12        6.13        5.73      0.64 o 
   6   2  12       40.42       37.30      1.38 o 
   7   2  12        0.89        0.10      0.48 o 
   8   2  12       66.82       61.40      1.98 o 
   9   2  12        0.02        1.32      0.76 o 
  10   2  12        0.00       -0.04      0.85 o 
  -5   3  12        5.49        7.93      1.20 o 
  -4   3  12        4.85        3.68      0.83 o 
  -3   3  12        1.75        1.75      0.53 o 
  -2   3  12       30.72       28.04      0.96 o 
  -1   3  12       34.76       32.29      1.12 o 
   0   3  12        7.08       11.70      0.81 o 
   1   3  12       24.89       22.73      0.97 o 
   2   3  12       49.72       48.81      1.27 o 
   3   3  12       75.63       74.11      1.61 o 
   4   3  12        0.05       -0.06      0.34 o 
   5   3  12        3.24        3.28      0.53 o 
   6   3  12       26.87       25.45      1.12 o 
   7   3  12       10.28       12.28      0.87 o 
   8   3  12       32.62       30.88      1.38 o 
   9   3  12       39.97       47.96      2.14 o 
  10   3  12        3.22        3.09      0.96 o 
  -4   4  12        1.93        1.02      0.74 o 
  -3   4  12       62.33       68.69      2.05 o 
  -2   4  12       38.37       38.19      1.22 o 
  -1   4  12        0.62        1.00      0.46 o 
   0   4  12       14.52       16.24      0.87 o 
   1   4  12        1.63        0.99      0.36 o 
   2   4  12        0.43        0.16      0.35 o 
   3   4  12        3.67        3.56      0.43 o 
   4   4  12        1.30        1.28      0.37 o 
   5   4  12        2.33        3.08      0.43 o 
   6   4  12       11.26       13.77      0.83 o 
   7   4  12       14.76       17.07      1.51 o 
   8   4  12        0.87        0.88      0.52 o 
   9   4  12        4.10        3.43      0.70 o 
  10   4  12        0.40       -0.24      0.60 o 
  -3   5  12        5.97        6.39      0.76 o 
  -2   5  12        0.04        0.56      0.50 o 
  -1   5  12        0.30        0.37      0.37 o 
   0   5  12       79.33       75.20      1.88 o 
   1   5  12        0.78        0.20      0.36 o 
   2   5  12        8.42       10.16      0.59 o 
   3   5  12       16.86       18.40      0.75 o 
   4   5  12       23.81       24.99      0.90 o 
   5   5  12        3.60        4.59      0.47 o 
   6   5  12       12.84       13.89      0.81 o 
   7   5  12        0.00        0.28      0.45 o 
   8   5  12        0.08       -0.26      0.45 o 
   9   5  12        2.56        1.82      0.61 o 
  10   5  12        0.00       -0.30      0.99 o 
  -3   6  12        6.98        7.01      0.98 o 
  -2   6  12        8.65        8.64      0.96 o 
  -1   6  12       40.78       45.35      1.54 o 
   0   6  12       11.36       10.95      1.14 o 
   1   6  12        6.63        7.52      0.66 o 
   2   6  12        1.08        1.31      0.55 o 
   3   6  12        0.67        0.44      0.51 o 
   4   6  12        1.02        1.17      0.48 o 
   5   6  12        2.10        1.76      0.60 o 
   6   6  12        5.28        5.60      1.33 o 
   7   6  12        0.09        0.37      0.62 o 
   8   6  12       15.32       17.14      1.29 o 
   9   6  12        0.18       -0.58      0.64 o 
  -1   7  12        2.12        3.19      1.13 o 
   0   7  12        2.61        3.33      0.70 o 
   1   7  12        3.33        3.23      0.70 o 
   2   7  12       12.42       10.62      0.85 o 
   3   7  12        1.79        1.75      0.53 o 
   4   7  12        3.35        4.41      0.66 o 
   5   7  12        2.05        2.71      0.63 o 
   6   7  12        2.94        3.41      0.70 o 
   7   7  12        0.31       -0.23      0.61 o 
   8   7  12        0.00        0.10      0.63 o 
   0   8  12       11.98       12.57      0.90 o 
   1   8  12        9.88       11.12      0.76 o 
   2   8  12        8.77        7.98      1.26 o 
   3   8  12        1.62        1.56      0.59 o 
   4   8  12        0.01        0.39      0.49 o 
   5   8  12        0.43        0.18      0.50 o 
   6   8  12        0.82        1.34      0.59 o 
   7   8  12        3.43        4.00      0.75 o 
   3   9  12        4.34        3.90      0.61 o 
   4   9  12        0.34       -0.30      0.47 o 
   5   9  12        9.93        9.86      0.84 o 
  -1  -8  13        4.15        4.07      1.48 o 
   0  -8  13        3.91        4.04      1.47 o 
   1  -8  13        0.08       -0.58      1.08 o 
   2  -8  13        3.82        3.52      1.08 o 
  -3  -7  13        2.10        2.93      1.10 o 
  -2  -7  13        2.62        3.32      1.02 o 
  -1  -7  13       15.59       15.04      1.46 o 
   0  -7  13       15.54       11.84      1.32 o 
   1  -7  13        7.37        6.99      1.15 o 
   2  -7  13        0.55       -0.27      2.60 o 
   3  -7  13        0.80        0.69      0.83 o 
   4  -7  13        3.15        2.17      1.02 o 
  -4  -6  13       46.83       50.49      6.70 o 
  -3  -6  13       34.31       33.18      4.93 o 
  -2  -6  13       25.21       25.30      1.82 o 
  -1  -6  13        4.39        4.67      1.03 o 
   0  -6  13       12.35       11.83      1.30 o 
   1  -6  13       23.81       23.09      1.64 o 
   2  -6  13        2.47        1.74      1.64 o 
   3  -6  13        1.07        0.43      0.79 o 
   4  -6  13        0.14       -0.36      0.73 o 
   5  -6  13       50.07       53.16      4.67 o 
   6  -6  13        4.90        4.39      1.12 o 
  -4  -5  13        4.28        2.15      1.29 o 
  -3  -5  13        0.00        1.20      1.04 o 
  -2  -5  13       84.51       86.03      3.22 o 
  -1  -5  13        0.68       -0.75      0.75 o 
   0  -5  13       11.75       11.12      1.34 o 
   1  -5  13       75.04       77.17      2.89 o 
   2  -5  13       44.82       39.41      2.04 o 
   3  -5  13        7.96        7.17      1.06 o 
   4  -5  13        0.71        0.11      0.70 o 
   5  -5  13        8.40        7.10      1.13 o 
   6  -5  13        0.14        0.77      0.85 o 
   7  -5  13        5.65        7.84      1.82 o 
  -5  -4  13        3.09        1.02      1.54 o 
  -4  -4  13        0.51        1.38      0.91 o 
  -3  -4  13        6.01        7.73      1.82 o 
  -2  -4  13       89.36       89.30      3.57 o 
  -1  -4  13       12.05       10.84      1.03 o 
   0  -4  13        6.00        4.43      1.04 o 
   1  -4  13        4.84        4.20      0.74 o 
   2  -4  13       65.95       63.67      2.31 o 
   3  -4  13       28.46       25.02      1.80 o 
   4  -4  13        2.74        3.74      0.72 o 
   5  -4  13        0.47       -0.50      0.65 o 
   6  -4  13        0.03        0.36      0.75 o 
   7  -4  13       22.75       24.12      1.74 o 
   8  -4  13        3.37        3.32      1.50 o 
  -5  -3  13        7.18        5.31      1.69 o 
  -4  -3  13        7.56        5.90      1.09 o 
  -3  -3  13        1.30        1.36      0.57 o 
  -2  -3  13       28.68       26.95      1.21 o 
  -1  -3  13        2.03        2.98      0.70 o 
   0  -3  13       90.87       91.64      2.54 o 
   1  -3  13        3.16        1.46      0.99 o 
   2  -3  13       14.32       14.26      1.00 o 
   3  -3  13       85.51       73.82      2.21 o 
   4  -3  13       12.60        9.98      0.97 o 
   5  -3  13        1.19        1.57      0.80 o 
   6  -3  13        7.07        8.75      1.33 o 
   7  -3  13        0.43       -0.09      0.59 o 
   8  -3  13        3.42        1.88      1.37 o 
  -5  -2  13        1.63        2.05      0.75 o 
  -4  -2  13        0.11       -0.29      0.75 o 
  -3  -2  13        2.00        3.05      1.06 o 
  -2  -2  13        0.19       -0.11      0.41 o 
  -1  -2  13       27.56       26.86      1.13 o 
   0  -2  13       81.54       77.44      2.24 o 
   1  -2  13        0.65        0.20      0.50 o 
   2  -2  13       16.86       14.76      0.98 o 
   3  -2  13        7.12        9.21      0.85 o 
   4  -2  13       52.35       45.80      1.66 o 
   5  -2  13       54.41       47.52      1.74 o 
   6  -2  13        0.12        0.14      0.54 o 
   7  -2  13        4.45        4.98      0.98 o 
   8  -2  13        2.14        3.03      0.97 o 
   9  -2  13       10.96       13.71      2.19 o 
  -5  -1  13        7.72        7.22      0.97 o 
  -4  -1  13        5.28        6.45      0.90 o 
  -3  -1  13        1.95        2.50      0.69 o 
  -2  -1  13        0.78        0.38      0.65 o 
  -1  -1  13        0.03        0.07      0.37 o 
   0  -1  13       52.42       48.50      1.28 o 
   1  -1  13        3.15        3.39      0.52 o 
   2  -1  13       71.17       74.37      1.79 o 
   3  -1  13        1.73        0.92      0.44 o 
   4  -1  13        9.71       10.37      0.73 o 
   5  -1  13       28.41       21.72      1.17 o 
   6  -1  13        0.92        2.41      0.78 o 
   7  -1  13        0.03        0.29      0.68 o 
   8  -1  13        2.66        2.25      1.25 o 
   9  -1  13        0.12        0.62      0.84 o 
  -5   0  13        1.35        2.25      0.67 o 
  -4   0  13        6.94        5.90      0.89 o 
  -3   0  13       14.55       13.24      1.04 o 
  -2   0  13        1.94        2.04      0.64 o 
  -1   0  13       12.45       13.00      0.89 o 
   0   0  13        8.99       10.00      0.63 o 
   1   0  13       10.95       11.92      0.73 o 
   2   0  13       16.70       14.72      0.77 o 
   3   0  13        0.22        0.17      0.37 o 
   4   0  13       24.01       23.19      2.08 o 
   5   0  13        9.25        8.30      0.78 o 
   6   0  13        0.45        0.94      0.53 o 
   7   0  13       18.61       14.19      1.48 o 
   8   0  13        0.58        1.86      0.79 o 
   9   0  13        7.67        7.55      1.94 o 
  -5   1  13       13.98       11.09      0.97 o 
  -4   1  13        7.29        6.81      0.92 o 
  -3   1  13       33.54       30.53      1.49 o 
  -2   1  13        7.37        7.07      0.69 o 
  -1   1  13       15.75       20.03      1.14 o 
   0   1  13       50.10       44.49      1.20 o 
   1   1  13       63.51       67.59      1.66 o 
   2   1  13        2.24        1.71      0.45 o 
   3   1  13        1.05        1.13      0.42 o 
   4   1  13        0.03       -0.40      0.45 o 
   5   1  13        3.28        1.78      0.53 o 
   6   1  13       32.22       33.18      1.37 o 
   7   1  13       13.33        8.28      0.83 o 
   8   1  13        0.34        0.01      0.67 o 
   9   1  13        0.21        0.44      0.80 o 
  10   1  13        0.01       -0.90      0.90 o 
  -4   2  13       24.49       25.64      1.47 o 
  -3   2  13        0.99        1.00      0.52 o 
  -2   2  13        8.73        6.76      0.67 o 
  -1   2  13        4.34        3.22      0.55 o 
   0   2  13       25.30       24.62      1.20 o 
   1   2  13       88.75       84.69      1.70 o 
   2   2  13       35.04       32.47      1.09 o 
   3   2  13       31.86       34.75      1.61 o 
   4   2  13       16.19       17.74      0.83 o 
   5   2  13       15.99       12.38      1.07 o 
   6   2  13        8.91        7.14      0.73 o 
   7   2  13        4.23        3.86      0.66 o 
   8   2  13        3.59        4.25      0.74 o 
   9   2  13        5.46        7.90      1.15 o 
  10   2  13        5.01        5.98      1.21 o 
  -4   3  13        9.04        9.94      1.03 o 
  -3   3  13        8.08        7.32      0.76 o 
  -2   3  13       20.24       18.96      0.85 o 
  -1   3  13       79.95       74.66      1.83 o 
   0   3  13        6.37        6.22      0.60 o 
   1   3  13       48.21       50.53      1.83 o 
   2   3  13       12.20        9.88      0.66 o 
   3   3  13        1.10        1.31      0.42 o 
   4   3  13       19.00       17.01      0.80 o 
   5   3  13        0.30        0.26      0.47 o 
   6   3  13        3.67        3.43      0.60 o 
   7   3  13        2.37        0.99      0.54 o 
   8   3  13        1.41        1.79      0.59 o 
   9   3  13       11.18       16.25      1.62 o 
  10   3  13       13.52       13.73      2.14 o 
  -3   4  13        6.29        5.72      0.71 o 
  -2   4  13       20.49       21.98      1.05 o 
  -1   4  13        5.81        5.13      0.61 o 
   0   4  13        4.22        5.32      0.57 o 
   1   4  13       48.38       45.30      1.16 o 
   2   4  13       19.39       17.35      0.81 o 
   3   4  13       13.19       12.15      0.68 o 
   4   4  13        4.32        3.98      0.49 o 
   5   4  13        9.59       10.90      0.65 o 
   6   4  13        0.95        2.39      0.53 o 
   7   4  13        0.01        0.07      0.48 o 
   8   4  13        0.64        1.18      0.56 o 
   9   4  13        0.59        0.86      0.60 o 
  -3   5  13        5.84        6.38      0.87 o 
  -2   5  13       10.77       13.98      1.02 o 
  -1   5  13       13.42       16.75      0.83 o 
   0   5  13       45.75       44.31      1.44 o 
   1   5  13        1.60        1.27      0.39 o 
   2   5  13       13.32       13.34      0.72 o 
   3   5  13       26.03       27.50      0.96 o 
   4   5  13       23.48       19.16      1.10 o 
   5   5  13        2.10        2.94      0.62 o 
   6   5  13        4.59        3.43      0.57 o 
   7   5  13       32.93       38.11      1.38 o 
   8   5  13        8.71        9.37      0.84 o 
   9   5  13        2.01        3.34      0.68 o 
  -2   6  13        4.42        3.54      1.62 o 
  -1   6  13        2.42        3.22      0.61 o 
   0   6  13       24.92       25.96      1.87 o 
   1   6  13        0.00       -0.36      0.46 o 
   2   6  13        9.50        9.92      0.95 o 
   3   6  13        7.40        6.43      0.69 o 
   4   6  13        1.74        0.72      0.50 o 
   5   6  13       14.49       13.67      1.06 o 
   6   6  13        3.79        2.93      0.74 o 
   7   6  13        2.80        1.76      0.71 o 
   8   6  13       14.78       18.51      1.46 o 
   0   7  13       31.84       39.74      2.51 o 
   1   7  13        3.80        4.00      0.63 o 
   2   7  13       11.55       11.43      0.93 o 
   3   7  13        1.42        1.56      0.61 o 
   4   7  13       20.37       24.35      1.99 o 
   5   7  13        0.22       -0.21      0.56 o 
   6   7  13        0.05        0.20      0.60 o 
   7   7  13        0.26       -0.52      0.57 o 
   8   7  13        0.01        0.70      0.67 o 
   1   8  13       14.63       18.15      1.63 o 
   2   8  13        5.76        4.97      0.75 o 
   3   8  13        0.00        0.50      0.51 o 
   4   8  13        9.92        8.52      0.83 o 
   5   8  13        0.45        0.95      0.84 o 
   6   8  13        2.08        1.30      0.66 o 
  -1  -7  14        0.00       -0.80      0.80 o 
   0  -7  14       27.14       30.59      2.05 o 
   1  -7  14        8.35        9.79      2.58 o 
   2  -7  14        3.29        2.50      1.02 o 
   3  -7  14        0.02       -0.05      0.97 o 
  -3  -6  14       50.74       53.34      3.35 o 
  -2  -6  14        4.38        2.16      1.02 o 
  -1  -6  14        2.62        1.49      0.89 o 
   0  -6  14       16.59       19.78      1.68 o 
   1  -6  14       17.48       17.40      1.54 o 
   2  -6  14        2.20        1.08      0.91 o 
   3  -6  14        0.55       -0.65      0.74 o 
   4  -6  14        0.97        0.76      0.84 o 
   5  -6  14        2.08        1.99      0.98 o 
  -3  -5  14       61.82       60.98      2.80 o 
  -2  -5  14        0.00        0.02      0.88 o 
  -1  -5  14        1.48        1.79      1.75 o 
   0  -5  14        4.56        4.88      2.07 o 
   1  -5  14        0.01        0.38      0.78 o 
   2  -5  14       15.89       12.51      1.36 o 
   3  -5  14        4.28        4.35      1.45 o 
   4  -5  14        1.89        2.52      1.49 o 
   5  -5  14        1.28        0.58      0.81 o 
   6  -5  14        0.29        0.38      0.82 o 
  -4  -4  14        1.98       -0.92      1.27 o 
  -3  -4  14        0.28       -0.74      0.74 o 
  -2  -4  14        7.16        6.98      1.30 o 
  -1  -4  14       33.60       34.62      1.99 o 
   0  -4  14        1.95        1.75      0.72 o 
   1  -4  14        7.66        9.08      0.95 o 
   2  -4  14       21.99       19.74      1.22 o 
   3  -4  14        0.89        0.49      0.60 o 
   4  -4  14       35.76       35.77      1.98 o 
   5  -4  14       17.76       18.55      1.61 o 
   6  -4  14       12.30       15.42      1.82 o 
   7  -4  14        3.88        7.28      1.78 o 
  -4  -3  14        5.85        5.76      1.77 o 
  -3  -3  14        0.18        0.97      0.73 o 
  -2  -3  14       22.60       24.28      1.20 o 
  -1  -3  14       26.43       24.50      1.37 o 
   0  -3  14        1.19        1.66      0.67 o 
   1  -3  14        0.25       -0.57      0.57 o 
   2  -3  14        2.46        3.09      0.68 o 
   3  -3  14        0.87        1.08      0.60 o 
   4  -3  14        9.65       11.54      1.40 o 
   5  -3  14        1.98        1.04      0.65 o 
   6  -3  14        0.53        0.89      0.64 o 
   7  -3  14        0.25       -0.12      1.03 o 
   8  -3  14        4.80        2.79      1.50 o 
  -4  -2  14        1.21       -0.24      0.66 o 
  -3  -2  14        5.87        5.25      0.89 o 
  -2  -2  14       15.35       14.54      1.21 o 
  -1  -2  14        8.93        8.84      0.80 o 
   0  -2  14        3.29        3.80      0.71 o 
   1  -2  14        3.62        3.64      0.71 o 
   2  -2  14        6.40        5.80      0.93 o 
   3  -2  14        1.56        1.98      0.63 o 
   4  -2  14        1.92        1.10      0.58 o 
   5  -2  14       10.01        8.42      1.16 o 
   6  -2  14        2.65        1.89      0.80 o 
   7  -2  14        7.40        9.81      1.27 o 
   8  -2  14       22.76       26.07      1.87 o 
  -4  -1  14        1.78        2.39      0.79 o 
  -3  -1  14        1.85        2.74      0.76 o 
  -2  -1  14        5.58        5.48      0.82 o 
  -1  -1  14        4.78        4.18      0.65 o 
   0  -1  14       28.17       28.13      1.56 o 
   1  -1  14        1.21        0.55      0.66 o 
   2  -1  14        2.47        4.28      0.87 o 
   3  -1  14        5.50        7.28      0.98 o 
   4  -1  14       18.72       18.69      1.43 o 
   5  -1  14        0.85        0.85      0.70 o 
   6  -1  14        0.64        1.73      0.80 o 
   7  -1  14       27.00       27.52      3.73 o 
   8  -1  14        1.90        1.86      1.38 o 
   9  -1  14        5.16        4.63      1.26 o 
  -4   0  14        6.51        6.92      0.96 o 
  -3   0  14       26.11       26.37      1.42 o 
  -2   0  14       11.40       10.82      0.99 o 
  -1   0  14       18.55       18.35      1.00 o 
   0   0  14       29.74       30.25      1.05 o 
   1   0  14       28.47       26.96      1.09 o 
   2   0  14        0.19        0.22      0.56 o 
   3   0  14        1.36        1.41      0.51 o 
   4   0  14       14.57       14.00      0.93 o 
   5   0  14       22.69       25.79      1.64 o 
   6   0  14        1.68        0.14      0.64 o 
   7   0  14        2.32        1.98      1.58 o 
   8   0  14        0.04       -0.79      0.79 o 
   9   0  14        2.38        0.74      0.99 o 
  -4   1  14        4.07        3.85      0.91 o 
  -3   1  14       20.38       21.64      1.31 o 
  -2   1  14        0.11        1.34      0.63 o 
  -1   1  14        4.54        4.04      0.61 o 
   0   1  14        2.86        2.23      0.46 o 
   1   1  14        3.49        3.25      0.54 o 
   2   1  14       41.43       40.18      1.28 o 
   3   1  14       17.90       19.18      1.05 o 
   4   1  14        1.83        2.50      0.59 o 
   5   1  14       19.30       21.67      1.15 o 
   6   1  14        2.42        1.51      0.59 o 
   7   1  14        7.22        6.20      0.81 o 
   8   1  14       11.57       11.17      1.30 o 
   9   1  14       18.13       20.66      1.71 o 
  -4   2  14        0.13        0.90      0.76 o 
  -3   2  14        1.74        1.16      0.74 o 
  -2   2  14        7.25        7.39      0.63 o 
  -1   2  14       25.68       29.78      1.53 o 
   0   2  14       65.50       64.26      1.53 o 
   1   2  14        6.12        6.27      0.63 o 
   2   2  14        8.21        8.29      0.66 o 
   3   2  14        0.42       -0.17      0.44 o 
   4   2  14       20.14       18.92      1.04 o 
   5   2  14        0.00        0.90      0.51 o 
   6   2  14        6.79        7.25      0.78 o 
   7   2  14        8.35        8.75      1.09 o 
   8   2  14        3.39        4.31      0.76 o 
   9   2  14        8.63       10.92      2.12 o 
  -3   3  14       30.34       35.96      1.41 o 
  -2   3  14       13.38       14.99      0.81 o 
  -1   3  14       34.40       35.00      1.28 o 
   0   3  14       15.90       15.51      0.80 o 
   1   3  14       26.56       29.11      1.04 o 
   2   3  14       17.06       16.55      0.83 o 
   3   3  14        7.88        5.91      0.59 o 
   4   3  14        1.50        1.28      0.45 o 
   5   3  14        1.39        1.61      0.55 o 
   6   3  14       31.92       35.00      1.40 o 
   7   3  14        3.25        3.09      0.66 o 
   8   3  14        0.26       -0.06      0.56 o 
   9   3  14       20.83       23.12      1.30 o 
  -2   4  14        0.05        0.84      0.53 o 
  -1   4  14        0.06        0.30      0.41 o 
   0   4  14        1.59        2.68      0.54 o 
   1   4  14       88.03       94.39      2.29 o 
   2   4  14       15.30       17.15      1.56 o 
   3   4  14        2.78        2.57      0.49 o 
   4   4  14       17.67       17.03      0.82 o 
   5   4  14        0.28        0.58      0.38 o 
   6   4  14       68.67       74.02      2.19 o 
   7   4  14       18.96       22.36      1.17 o 
   8   4  14       18.53       20.89      1.23 o 
   9   4  14        1.16        0.45      0.60 o 
  -2   5  14        3.53        6.11      0.71 o 
  -1   5  14       57.25       62.12      1.52 o 
   0   5  14        1.85        2.91      0.54 o 
   1   5  14       10.97       11.86      0.87 o 
   2   5  14        0.01       -0.28      0.42 o 
   3   5  14       16.29       21.25      0.95 o 
   4   5  14       32.79       34.93      1.14 o 
   5   5  14        6.67        5.92      0.84 o 
   6   5  14        0.05       -0.45      0.45 o 
   7   5  14        0.14        0.55      0.54 o 
   8   5  14        5.12        8.73      0.81 o 
  -1   6  14       47.26       55.52      4.00 o 
   0   6  14       30.41       35.89      1.33 o 
   1   6  14        5.73        4.37      0.64 o 
   2   6  14        0.79        0.82      0.56 o 
   3   6  14       16.70       18.21      1.18 o 
   4   6  14       17.07       18.96      1.06 o 
   5   6  14       10.97       12.24      1.07 o 
   6   6  14        0.63       -0.05      0.62 o 
   7   6  14       14.41       18.15      1.97 o 
   8   6  14       47.47       49.16      2.72 o 
   1   7  14        2.11        2.83      1.89 o 
   2   7  14        7.25        8.47      0.81 o 
   3   7  14        3.46        4.59      0.84 o 
   4   7  14        3.74        3.40      0.74 o 
   5   7  14       10.47       11.48      1.03 o 
   6   7  14        4.15        2.71      0.81 o 
   7   7  14        0.36       -0.26      0.62 o 
  -1  -6  15        1.27        1.22      0.99 o 
   0  -6  15        1.49        1.66      0.94 o 
   1  -6  15        4.26        2.59      0.99 o 
   2  -6  15       12.90       11.28      1.38 o 
   3  -6  15        2.69        1.18      0.89 o 
   4  -6  15       12.53       14.00      1.54 o 
  -2  -5  15        0.35        1.47      0.92 o 
  -1  -5  15        1.78        1.09      1.25 o 
   0  -5  15        0.28        1.03      1.04 o 
   1  -5  15        0.32        0.19      0.98 o 
   2  -5  15        2.36        4.55      1.06 o 
   3  -5  15        1.10        2.24      0.87 o 
   4  -5  15        1.62        2.21      0.94 o 
   5  -5  15        0.37        0.67      0.98 o 
  -3  -4  15        6.03        5.95      1.74 o 
  -2  -4  15        0.09       -0.74      0.74 o 
  -1  -4  15        5.39        7.24      2.05 o 
   0  -4  15        1.68        2.64      1.22 o 
   1  -4  15       13.25       14.81      3.95 o 
   2  -4  15        0.12       -0.40      0.70 o 
   3  -4  15        0.45        0.86      0.78 o 
   4  -4  15        1.76        1.26      0.88 o 
   5  -4  15        8.85       11.58      3.25 o 
   6  -4  15        2.19        1.89      1.45 o 
  -3  -3  15        0.60       -0.05      1.16 o 
  -2  -3  15        7.06        9.29      1.30 o 
  -1  -3  15        0.54       -0.24      0.77 o 
   0  -3  15        4.23        5.97      0.92 o 
   1  -3  15        3.29        2.74      0.96 o 
   2  -3  15       10.48        8.74      0.94 o 
   3  -3  15       12.76       13.84      1.34 o 
   4  -3  15        0.53        0.32      0.63 o 
   5  -3  15        1.65        1.45      0.83 o 
   6  -3  15       25.71       37.21      2.99 o 
   7  -3  15        2.56        2.82      1.52 o 
  -3  -2  15        4.37        5.79      0.96 o 
  -2  -2  15        3.62        5.18      0.90 o 
  -1  -2  15       16.98       19.39      1.57 o 
   0  -2  15        4.30        4.84      1.03 o 
   1  -2  15       58.08       63.90      2.62 o 
   2  -2  15        0.03       -0.05      0.71 o 
   3  -2  15        0.04        0.00      0.73 o 
   4  -2  15       30.58       36.81      1.99 o 
   5  -2  15        0.26        1.13      0.78 o 
   6  -2  15        8.86       14.54      1.46 o 
   7  -2  15        5.51        6.88      1.24 o 
   8  -2  15        2.53        3.68      1.14 o 
  -3  -1  15        1.99        1.80      0.75 o 
  -2  -1  15        3.09        4.39      0.74 o 
  -1  -1  15       13.10       14.81      0.99 o 
   0  -1  15       17.78       17.83      1.44 o 
   1  -1  15       11.61        8.57      1.10 o 
   2  -1  15       11.90       13.90      1.28 o 
   3  -1  15        0.60        1.30      1.21 o 
   4  -1  15        0.94        2.15      1.39 o 
   5  -1  15        0.01       -0.56      0.68 o 
   6  -1  15       29.54       30.87      2.49 o 
   7  -1  15        2.22        0.38      1.24 o 
   8  -1  15        7.73        9.46      1.39 o 
  -3   0  15        6.62        8.08      0.99 o 
  -2   0  15        9.33       10.49      1.06 o 
  -1   0  15        8.84       11.85      0.90 o 
   0   0  15        5.71        7.53      0.89 o 
   1   0  15       14.55       15.44      0.89 o 
   2   0  15        3.47        3.29      0.66 o 
   3   0  15       69.88       75.41      2.22 o 
   4   0  15        0.58       -0.04      1.15 o 
   5   0  15        1.48        1.54      0.82 o 
   6   0  15        0.02        0.42      0.82 o 
   7   0  15        0.88        0.52      1.02 o 
   8   0  15      102.04      126.15      4.14 o 
  -3   1  15        7.85        8.67      1.08 o 
  -2   1  15        7.89        7.98      0.96 o 
  -1   1  15        7.25        6.78      0.80 o 
   0   1  15        1.32        2.05      0.51 o 
   1   1  15       56.26       62.60      1.72 o 
   2   1  15        5.04        5.42      0.64 o 
   3   1  15        9.65        7.78      0.81 o 
   4   1  15        5.99        6.59      0.84 o 
   5   1  15        5.32        8.09      0.86 o 
   6   1  15        2.47        5.37      0.77 o 
   7   1  15        4.38        7.04      1.83 o 
   8   1  15       55.51       60.35      2.70 o 
  -3   2  15        0.01       -0.19      0.71 o 
  -2   2  15        2.51        3.43      0.77 o 
  -1   2  15        6.33        6.81      0.63 o 
   0   2  15       13.77       17.31      0.86 o 
   1   2  15        7.23        9.18      0.82 o 
   2   2  15       15.70       18.20      1.18 o 
   3   2  15        8.78        7.76      0.68 o 
   4   2  15       20.02       23.50      1.18 o 
   5   2  15      112.63      122.45      2.96 o 
   6   2  15        4.98        3.49      0.71 o 
   7   2  15        0.20       -0.24      0.53 o 
   8   2  15        3.42        1.72      1.28 o 
   9   2  15        2.29        6.29      1.75 o 
  -2   3  15        0.11        0.54      0.56 o 
  -1   3  15        8.87       10.67      0.73 o 
   0   3  15       11.60       11.73      0.76 o 
   1   3  15        6.22        8.52      0.74 o 
   2   3  15        3.76        5.33      0.63 o 
   3   3  15       75.92       87.01      2.00 o 
   4   3  15        0.03       -0.34      0.41 o 
   5   3  15        9.60        8.54      0.82 o 
   6   3  15        5.82        5.45      0.75 o 
   7   3  15        2.77        4.11      0.74 o 
   8   3  15        0.00       -0.45      0.57 o 
  -1   4  15       12.55       14.59      0.83 o 
   0   4  15       19.74       18.68      0.88 o 
   1   4  15        0.26       -0.01      0.45 o 
   2   4  15        0.03        0.40      0.47 o 
   3   4  15       16.30       21.69      0.99 o 
   4   4  15       31.32       31.92      1.15 o 
   5   4  15       12.37       10.44      1.02 o 
   6   4  15       16.65       18.16      1.26 o 
   7   4  15       38.02       41.85      1.61 o 
   8   4  15        8.70       11.29      0.97 o 
   0   5  15       23.46       21.32      0.95 o 
   1   5  15       37.08       41.41      1.52 o 
   2   5  15        9.65        8.92      0.70 o 
   3   5  15       24.37       25.85      1.03 o 
   4   5  15        7.39        9.84      0.70 o 
   5   5  15       16.22       18.48      1.00 o 
   6   5  15        5.73        5.43      0.68 o 
   7   5  15        5.56        4.49      0.82 o 
   8   5  15        3.20        2.99      1.69 o 
   1   6  15        2.56        2.60      0.74 o 
   2   6  15        5.71        5.42      0.77 o 
   3   6  15        5.06        5.03      0.73 o 
   4   6  15        0.00       -0.38      0.51 o 
   5   6  15       11.93       13.63      1.17 o 
   6   6  15        3.61        3.26      0.84 o 
   7   6  15        0.11       -0.64      0.64 o 
   4   7  15       13.68       12.98      1.48 o 
   0  -5  16        3.12        3.72      1.09 o 
   1  -5  16        6.12        7.09      1.25 o 
   2  -5  16        6.08        9.37      1.37 o 
   3  -5  16        3.84        4.98      1.88 o 
   4  -5  16       22.53       26.22      1.92 o 
  -1  -4  16        0.03       -0.63      1.12 o 
   0  -4  16       13.91       15.29      2.16 o 
   1  -4  16        1.19        1.54      1.30 o 
   2  -4  16        0.82        0.45      1.33 o 
   3  -4  16        0.03       -1.10      1.10 o 
   4  -4  16        4.27        5.69      1.65 o 
   5  -4  16       42.34       53.75      3.80 o 
  -2  -3  16        9.79       12.70      2.06 o 
  -1  -3  16        8.72        9.57      1.87 o 
   0  -3  16       39.76       46.59      2.41 o 
   1  -3  16        1.37        2.88      1.01 o 
   2  -3  16        0.48       -0.10      0.78 o 
   3  -3  16        0.52        0.04      0.87 o 
   4  -3  16        1.30        0.03      0.78 o 
   5  -3  16       59.88       69.29      3.00 o 
   6  -3  16       47.42       52.32      3.60 o 
  -2  -2  16        0.27        0.14      0.74 o 
  -1  -2  16        0.92        2.09      0.94 o 
   0  -2  16        0.94       -0.31      0.76 o 
   1  -2  16        0.07       -0.70      0.70 o 
   2  -2  16       19.40       24.21      1.73 o 
   3  -2  16        8.73        8.62      1.24 o 
   4  -2  16        5.31        6.86      1.17 o 
   5  -2  16       48.06       47.61      4.52 o 
   6  -2  16        3.51        2.16      1.02 o 
   7  -2  16       92.53      111.05      4.01 o 
  -2  -1  16       29.21       32.95      1.49 o 
  -1  -1  16        8.13        9.07      1.28 o 
   0  -1  16       18.54       22.56      2.85 o 
   1  -1  16        4.37        5.34      1.05 o 
   2  -1  16        6.84        7.08      1.15 o 
   3  -1  16       61.84       66.35      2.73 o 
   4  -1  16        4.05        5.47      1.14 o 
   5  -1  16        0.06        0.33      0.75 o 
   6  -1  16        0.15        2.04      0.94 o 
   7  -1  16       81.71       94.26      3.54 o 
  -2   0  16        2.06        2.63      0.73 o 
  -1   0  16       22.53       24.09      1.26 o 
   0   0  16        1.48        2.54      0.82 o 
   1   0  16        4.52        5.54      1.03 o 
   2   0  16       10.89       13.65      1.30 o 
   3   0  16       28.39       29.55      1.91 o 
   4   0  16       88.37      106.77      3.57 o 
   5   0  16       36.23       41.15      2.14 o 
   6   0  16        2.17        3.67      1.03 o 
   7   0  16       44.01       46.15      4.16 o 
   8   0  16        6.80        8.30      2.03 o 
  -2   1  16        1.25        0.55      0.65 o 
  -1   1  16        2.39        1.70      0.66 o 
   0   1  16       73.93       85.17      2.58 o 
   1   1  16       18.90       20.10      1.37 o 
   2   1  16       22.31       27.84      1.20 o 
   3   1  16       16.76       17.68      1.11 o 
   4   1  16       10.18        9.76      0.97 o 
   5   1  16       25.23       28.63      2.07 o 
   6   1  16        4.87        7.74      1.11 o 
   7   1  16        6.77       10.01      1.27 o 
   8   1  16       14.01       14.03      1.55 o 
  -1   2  16        0.01        0.44      0.60 o 
   0   2  16        0.46        0.93      0.55 o 
   1   2  16       15.98       17.14      1.00 o 
   2   2  16        1.88        0.53      0.53 o 
   3   2  16       17.88       19.50      1.01 o 
   4   2  16        7.78        7.43      1.20 o 
   5   2  16        5.69        5.71      0.80 o 
   6   2  16       27.60       34.87      1.55 o 
   7   2  16       39.18       46.08      2.26 o 
   8   2  16       37.01       43.93      3.82 o 
  -1   3  16       38.64       39.78      1.83 o 
   0   3  16        7.90        9.24      0.79 o 
   1   3  16        6.22        4.88      0.68 o 
   2   3  16       59.56       66.16      1.79 o 
   3   3  16        2.11        2.28      0.58 o 
   4   3  16        0.14        0.00      0.47 o 
   5   3  16       23.40       22.33      1.19 o 
   6   3  16        1.60        2.14      0.64 o 
   7   3  16       17.42       18.71      1.18 o 
   0   4  16        0.54        0.19      0.49 o 
   1   4  16        0.01       -0.24      0.48 o 
   2   4  16        1.77        0.94      0.51 o 
   3   4  16       12.14       13.05      0.83 o 
   4   4  16        0.17        0.58      0.49 o 
   5   4  16        1.05        2.78      0.73 o 
   6   4  16        1.65        2.27      0.62 o 
   7   4  16        4.67        6.26      1.40 o 
   1   5  16       15.32       16.19      0.94 o 
   2   5  16        4.48        5.57      0.65 o 
   3   5  16        4.20        2.69      0.76 o 
   4   5  16       29.94       39.70      1.31 o 
   5   5  16        3.49        4.56      0.65 o 
   6   5  16        0.03        0.05      0.62 o 
   4   6  16        0.58       -0.01      0.65 o 
   1  -4  17       13.55       14.97      2.23 o 
   2  -4  17       17.74       19.86      2.38 o 
   3  -4  17        3.89        0.11      1.34 o 
   0  -3  17        2.60        3.01      1.46 o 
   1  -3  17        1.45        1.59      1.26 o 
   2  -3  17       29.94       35.30      2.19 o 
   3  -3  17        0.32        0.21      0.92 o 
   4  -3  17       11.49       12.99      2.09 o 
   5  -3  17        3.60        4.46      1.65 o 
  -1  -2  17        7.75        8.75      1.44 o 
   0  -2  17        0.97        1.26      0.92 o 
   1  -2  17        1.45        0.21      0.86 o 
   2  -2  17       28.77       29.06      1.93 o 
   3  -2  17       45.76       47.61      2.48 o 
   4  -2  17       33.84       34.17      2.17 o 
   5  -2  17       13.29       15.90      1.58 o 
   6  -2  17       34.61       39.32      2.34 o 
  -1  -1  17       34.93       43.39      2.42 o 
   0  -1  17       12.29       14.61      1.73 o 
   1  -1  17        0.40       -0.80      0.80 o 
   2  -1  17       15.44       15.76      1.50 o 
   3  -1  17        0.25       -0.60      0.76 o 
   4  -1  17        3.00        4.78      1.11 o 
   5  -1  17        5.17        7.71      1.86 o 
   6  -1  17        5.42        7.14      1.27 o 
  -1   0  17       21.38       21.41      2.06 o 
   0   0  17        1.16        1.46      0.81 o 
   1   0  17       32.16       30.12      3.71 o 
   2   0  17        0.16        0.16      0.81 o 
   3   0  17        0.10        0.24      0.78 o 
   4   0  17        0.87        0.78      0.86 o 
   5   0  17        8.99        7.75      1.22 o 
   6   0  17       13.82       16.54      1.51 o 
   7   0  17       52.76       56.91      4.07 o 
  -1   1  17        0.05       -1.06      1.06 o 
   0   1  17        0.39        0.94      0.74 o 
   1   1  17       13.87       19.68      1.31 o 
   2   1  17        1.38        0.14      0.80 o 
   3   1  17       20.58       17.11      1.49 o 
   4   1  17       14.13       19.19      1.57 o 
   5   1  17        5.27        5.22      1.78 o 
   6   1  17        3.36        2.82      1.01 o 
   7   1  17       17.69       25.07      1.89 o 
   0   2  17        3.35        1.56      0.78 o 
   1   2  17       13.09       11.86      1.09 o 
   2   2  17       10.77       11.57      0.87 o 
   3   2  17        2.94        1.65      0.87 o 
   4   2  17       14.69       17.75      1.35 o 
   5   2  17        0.61        0.34      0.58 o 
   6   2  17        2.65        3.34      0.91 o 
   7   2  17        5.81        7.20      1.78 o 
   1   3  17        0.84       -0.44      0.50 o 
   2   3  17        1.77        1.64      0.52 o 
   3   3  17       19.69       28.43      1.77 o 
   4   3  17        0.80        0.22      0.61 o 
   5   3  17        5.82        6.16      1.37 o 
   6   3  17       14.35       19.65      1.30 o 
   2   4  17        0.82        0.32      0.52 o 
   3   4  17        0.85       -0.31      0.50 o 
   4   4  17        1.82        2.69      0.85 o 
   5   4  17        8.09        7.83      0.84 o 
   2  -2  18        0.02       -0.53      0.87 o 
   3  -2  18        2.50        3.32      1.87 o 
   1  -1  18        0.31       -0.75      1.23 o 
   2  -1  18       10.05        7.40      1.32 o 
   3  -1  18        0.02        0.75      0.94 o 
   4  -1  18        2.72        3.11      1.05 o 
   1   0  18        4.94        5.54      1.23 o 
   2   0  18        0.00        0.97      0.92 o 
   3   0  18        9.63       11.86      1.45 o 
   4   0  18        0.49       -0.23      1.18 o 
   5   0  18        0.75       -0.83      0.85 o 
   2   1  18        2.86        3.86      1.15 o 
   3   1  18        8.18        7.10      1.23 o 
   4   1  18        0.08        0.19      0.90 o 
   5   1  18        1.12       -0.12      1.24 o 
   3   2  18        0.06       -0.62      1.40 o 
   4   2  18        4.54        6.58      1.17 o 
                                                 
